# Supplementary material for: Retrospective analysis of enhancer activity and transcriptome history
Source: Nat Biotechnol. 2023 Feb 23;41(11):1582–92. doi: 10.1038/s41587-023-01683-1 (PMC10635829; doi:10.1038/s41587-023-01683-1)
Supplement: Supplementary file 3 — Supplementary Tables 1–6. [file 41587_2023_1683_MOESM3_ESM.xlsx]

## Sheet: SupTable S1
				Reads
MeD-seq	Sample	Total	DCM	Map%	CpG	Map%
Embryonic Stem Cells	DCM-Polr2b-Non-Induced-A	52340316	1756918	99.33	30787738	98.94
	DCM-Polr2b-Non-Induced-B	51267012	1543519	99.27	33502105	98.94
	DCM-Polr2b-Non-Induced-C	52436468	1440505	99.22	32924736	98.89
	DCM-Polr2b-5days-Induced-A	49886730	5042197	99.49	29271739	98.95
	DCM-Polr2b-5days-Induced-B	54581627	8771654	99.41	34550975	98.46
	DCM-Polr2b-5days-Induced-C	50783065	6594084	99.44	30949202	98.74
	DCM-NLS-5days-Induced-A	51430301	15185867	99.31	22745980	98.51
	DCM-NLS-5days-Induced-B	51461473	13168147	99.36	21690725	98.59
	DCM-NLS-5days-Induced-C	51254894	14984303	99.23	24497954	98.33
	DCM-NLS-Non-Induced-A	54456351	1312822	95.75	39030513	97.14
	DCM-NLS-Non-Induced-B	51595565	1592344	98.18	34220589	98.48
	DCM-NLS-Non-Induced-C	56182136	1244503	94.02	39635229	96.44
Small Intestine	FACS-Entero-Jejunum-Non-Induced-A	45034221	1083874	80.86	34206950	97.66
	FACS-Entero-Jejunum-Non-Induced-B	53070579	1735927	96.37	28092348	98.22
	FACS-Entero-Jejunum-Non-Induced-C	51192916	1098229	89.64	29484995	97.46
	FACS-Entero-Jejunum-Day1-A	55724651	6288551	91.46	32561749	97.64
	FACS-Entero-Jejunum-Day1-B	59654666	4745876	95.52	35149489	98.09
	FACS-Entero-Jejunum-Day1-C	50844475	1763735	95.92	23257930	98.29
	FACS-Entero-Jejunum-Day2-A	50061537	20451536	99.29	19245844	96.89
	FACS-Entero-Jejunum-Day2-B	45920202	13056636	98.82	21043225	97.35
	FACS-Entero-Jejunum-Day2-C	51954742	14122054	99.5	20324965	98.64
	FACS-Entero-Jejunum-Day3-A	60035376	30603799	99.11	17094819	98.06
	FACS-Entero-Jejunum-Day3-B	57777843	17996452	98.9	22544243	98.28
	FACS-Entero-Jejunum-Day3-C	60214929	25125178	99.2	20762885	98.33
	FACS-Entero-Jejunum-Day4-A	59047891	35367993	99.2	15377012	98.03
	FACS-Entero-Jejunum-Day4-B	60098346	36934651	99.22	14438897	97.9
	FACS-Entero-Jejunum-Day4-C	58843302	25106979	99.23	21151665	98.45
	FACS-Entero-Jejunum-Day5-A	49146359	24190432	99.47	15641688	97.41
	FACS-Entero-Jejunum-Day5-B	57327430	27329755	99.5	18966157	98.25
	FACS-Entero-Jejunum-Day5-C	51937874	17555015	99.47	15499671	98.57
	FACS-Entero-Jejunum-Day6-A	58254246	35683936	99.54	13508410	98.27
	FACS-Entero-Jejunum-Day6-B	48342383	30732435	99.53	11782376	97.69
	FACS-Entero-Jejunum-Day6-C	51941391	19939845	99.5	10760111	97.94
	FACS-Entero-Jejunum-Day8-A	58163651	31002117	99.47	17885869	98
	FACS-Entero-Jejunum-Day8-B	49645315	34284605	99.53	9567084	97.51
	FACS-Entero-Jejunum-Day8-C	49930539	34360896	99.52	7612623	96.22
	Villi-Jejunum-Day1-A	44724205	7482551	99.42	23249312	98.62
	Villi-Jejunum-Day1-B	45456132	8285259	99.46	24157857	98.61
	Villi-Jejunum-Day1-C	46764908	9192011	99.47	23937190	98.66
	Villi-Jejunum-Day2-A	44410039	15433450	99.5	18645980	98.66
	Villi-Jejunum-Day2-B	44232785	10880869	99.46	20269522	98.63
	Villi-Jejunum-Day2-C	46715588	8898207	99.41	20042617	98.57
	Villi-Jejunum-Day4-A	45072488	16952990	99.43	16276202	98.61
	Villi-Jejunum-Day4-B	46393246	16847825	99.41	17178659	98.64
	Villi-Jejunum-Day4-C	44116913	20253494	99.49	16476202	98.72
	Villi-Jejunum-Day6-A	45377077	23092382	99.53	13244479	98.7
	Villi-Jejunum-Day6-B	46465558	18813037	99.5	15734400	98.69
	Villi-Jejunum-Day6-C	44439385	17754306	99.5	13515577	98.72
	Villi-Jejunum-Day10-A	39690215	16905888	99.47	14373708	98.54
	Villi-Jejunum-Day10-B	47544535	17402353	99.46	18351827	98.54
	Villi-Jejunum-Day10-C	43879126	21419797	99.46	14299999	98.65
	Villi-Jejunum-Day14-A	43867618	22029653	99.46	14332828	98.66
	Villi-Jejunum-Day14-B	46363401	21632723	99.49	15205874	98.72
	Villi-Jejunum-Day14-C	42406180	15821953	99.45	17026656	98.52
	Villi-Jejunum-Day18-A	48565168	18596992	99.44	18315068	98.6
	Villi-Jejunum-Day18-B	46884088	19571339	99.44	16363739	98.56
	Villi-Jejunum-Day18-C	46376675	20443419	99.47	15788346	98.65
	DCM-Pol2b-H2BGFP_low_1	68697328	9678590	96.62	41386081	92.52
	DCM-Pol2b-H2BGFP_middle_1	52278332	21652242	98.7	19496089	91.3
	DCM-Pol2b-H2BGFP_low_2	66308016	13599586	95.89	33469229	85.71
	DCM-Pol2b-H2BGFP_middle_2	53085801	24307279	99.22	20307336	96.03
Embryonic Stem Cells	DCM-Polr2b-Non-Induced-Low-Coverage-A	127250	4387	99.48	52632	98.86
Low coverage	DCM-Polr2b-Non-Induced-Low-Coverage-B	143703	4958	99.23	80967	99.01
	DCM-Polr2b-Non-Induced-Low-Coverage-C	133994	4584	99.65	61628	99.02
	DCM-Polr2b-Chase-day0-Low-Coverage-A	101193	10887	99.14	37431	98.02
	DCM-Polr2b-Chase-day0-Low-Coverage-B	110175	17866	99.55	52350	99.06
	DCM-Polr2b-Chase-day0-Low-Coverage-C	124419	20675	99.5	60877	99.02
	DCM-Polr2b-Chase-day1-Low-Coverage-A	107671	7279	99.33	51408	98.9
	DCM-Polr2b-Chase-day1-Low-Coverage-B	138131	18579	99.27	83220	98.53
	DCM-Polr2b-Chase-day1-Low-Coverage-C	120792	8240	99.03	58132	98.03
	DCM-Polr2b-Chase-day2-Low-Coverage-A	151270	6274	98.71	80654	98.28
	DCM-Polr2b-Chase-day2-Low-Coverage-B	140795	5447	99.05	60422	98.64
	DCM-Polr2b-Chase-day2-Low-Coverage-C	124612	5730	98.95	76331	98.3
	DCM-Polr2b-Chase-day3-Low-Coverage-A	410358	13912	98.77	178316	98.31
	DCM-Polr2b-Chase-day3-Low-Coverage-B	446204	17269	98.34	238688	98.19
	DCM-Polr2b-Chase-day3-Low-Coverage-C	288378	10517	98.74	134418	98.23
	DCM-Polr2b-Chase-day4-Low-Coverage-A	362440	12192	98.83	155783	98.39
	DCM-Polr2b-Chase-day4-Low-Coverage-B	121212	4509	99.29	61329	99.04
	DCM-Polr2b-Chase-day4-Low-Coverage-C	158679	5427	99.5	55829	99.11
	DCM-Polr2b-Chase-day5-Low-Coverage-A	158796	5691	99.37	75185	98.91
	DCM-Polr2b-Chase-day5-Low-Coverage-B	205353	6574	99.39	96403	98.91
	DCM-Polr2b-Chase-day5-Low-Coverage-C	157289	3576	98.43	71285	97.78
	DCM-Polr2b-Chase-day6-Low-Coverage-A	65269	2127	99.34	31120	99.13
	DCM-Polr2b-Chase-day6-Low-Coverage-B	128857	4718	99.26	66976	99.17
	DCM-Polr2b-Chase-day6-Low-Coverage-C	113513	3503	99.57	51260	99.16
	DCM-Polr2b-Chase-day7-Low-Coverage-A	105324	3551	99.1	52228	98.5
	DCM-Polr2b-Chase-day7-Low-Coverage-B	200756	3666	97.9	148531	97.64
	DCM-Polr2b-Chase-day7-Low-Coverage-C	124840	4096	98.88	73427	98.48
Small Intestine	Villi-Jejunum-Chase-day0-Low-Coverage-A	184153	43675	99.36	69611	98.45
Low coverage	Villi-Jejunum-Chase-day0-Low-Coverage-B	234417	43090	99.38	89676	98.51
	Villi-Jejunum-Chase-day1-Low-Coverage-A	198136	48234	99.27	78434	98.4
	Villi-Jejunum-Chase-day1-Low-Coverage-B	173642	34328	99.21	72507	98.32
	Villi-Jejunum-Chase-day2-Low-Coverage-A	248500	36961	99.38	109719	98.35
	Villi-Jejunum-Chase-day2-Low-Coverage-B	230823	43843	99.37	101265	98.47
	Villi-Jejunum-Chase-day3-Low-Coverage-A	228078	51437	99.08	102239	97.55
	Villi-Jejunum-Chase-day3-Low-Coverage-B	206946	36741	99.22	99269	98.43
	Villi-Jejunum-Chase-day4-Low-Coverage-A	248490	28633	99.39	125224	98.52
	Villi-Jejunum-Chase-day4-Low-Coverage-B	249962	18914	99.29	122684	98.48
	Villi-Jejunum-Chase-day5-Low-Coverage-A	204440	11774	98.34	94911	98.41
	Villi-Jejunum-Chase-day5-Low-Coverage-B	226564	11315	98.14	109208	98.47
	Villi-Jejunum-Chase-day6-Low-Coverage-A	289574	13678	99.26	135123	98.49
	Villi-Jejunum-Chase-day6-Low-Coverage-B	268254	12270	99.04	186564	98.33
	Villi-Jejunum-Chase-day7-Low-Coverage-A	229612	14701	98.51	150285	98.36
	Villi-Jejunum-Chase-day7-Low-Coverage-B	242748	9143	97.56	175667	98.27
E.Coli B22	B22-BAC-E-Coli	22826873	20289269	2.92	933373	0.4
RNA-seq	Sample	Total Reads	Map%
Embryonic Stem Cells	DCM-Polr2b-Non-Induced-A	24526979	82.71
	DCM-Polr2b-Non-Induced-B	24751928	85.86
	DCM-Polr2b-Non-Induced-C	22418610	85.22
	DCM-Polr2b-5days-Induced-A	23887531	79.34
	DCM-Polr2b-5days-Induced-B	23669119	87.17
	DCM-Polr2b-5days-Induced-C	25024044	86.43
Small Intestine	Total-Jejunum-Non-Induced-A	22706726	91.68
	Total-Jejunum-Non-Induced-B	24548878	93.44
	Total-Jejunum-Non-Induced-C	21755557	93.46
	Total-Jejunum-10days-Induced-A	23303461	92.12
	Total-Jejunum-10days-Induced-B	23356751	92.16
	Total-Jejunum-10days-Induced-C	22540987	92.03

## Sheet: SupTable S2 Information
MeD-seq: DCM reads are normalized for total DCM read count per sample (RPM)
RPM per gene (UCSC annotation, mm10) are reported, average and SEM are calculated per time point
Average DCM read count per time point can be calibrated to Day 1 to visualize DCM methylation changes over time
Mouse ES cell data: raw readcounts are reported, these were used for RNA-seq comparison

## Sheet: SupTable S2 Mouse ES cells
Chromosome	Start	End	Gene	EnsembleID	DCM SiteCount	DCM-Polr2b-Non-Induced-A	DCM-Polr2b-Non-Induced-B	DCM-Polr2b-Non-Induced-C	2B-POS-ADCM-Polr2b-5days-Induced-A	DCM-Polr2b-5days-Induced-B	DCM-Polr2b-5days-Induced-C
chr1	3054233	3054733	Gm16088	ENSMUSG00000090025	4	0	1	1	4	1	0
chr1	3102016	3102125	Gm26206	ENSMUSG00000064842	0	0	0	0	0	0	0
chr1	3205901	3671498	Xkr4	ENSMUSG00000051951	924	44	39	40	257	480	278
chr1	3466587	3513553	Gm1992	ENSMUSG00000089699	86	2	1	5	15	45	26
chr1	3783876	3783933	Gm22848	ENSMUSG00000088333	0	0	0	0	0	0	0
chr1	4343507	4360314	Rp1	ENSMUSG00000025900	41	5	0	1	10	5	11
chr1	4490928	4496413	Sox17	ENSMUSG00000025902	19	0	0	0	20	37	18
chr1	4529017	4529123	Gm22307	ENSMUSG00000096126	0	0	0	0	0	0	0
chr1	4687934	4689403	Gm6085	ENSMUSG00000098104	11	9	5	3	24	14	13
chr1	4723277	4723379	Gm25493	ENSMUSG00000088000	0	0	0	0	0	0	0
chr1	4773206	4785739	Mrpl15	ENSMUSG00000033845	44	4	4	3	68	121	88
chr1	4807788	4886770	Lypla1	ENSMUSG00000025903	266	40	40	32	288	544	385
chr1	4857814	4897909	Tcea1	ENSMUSG00000033813	120	10	8	9	123	251	182
chr1	4879202	4880669	Gm6104	ENSMUSG00000062588	0	0	1	0	0	1	0
chr1	4909576	5070285	Rgs20	ENSMUSG00000002459	415	70	50	64	199	349	195
chr1	4927028	4927299	Gm17100	ENSMUSG00000091305	0	0	0	0	1	2	0
chr1	4970857	4976820	Gm16041	ENSMUSG00000085623	13	1	0	0	5	9	3
chr1	5063060	5064647	Gm17101	ENSMUSG00000091665	0	0	0	0	0	0	0
chr1	5083173	5162549	Atp6v1h	ENSMUSG00000033793	170	4	5	7	133	275	198
chr1	5588493	5606131	Oprk1	ENSMUSG00000025905	37	1	3	0	2	8	16
chr1	5644645	5644745	Gm22463	ENSMUSG00000093015	0	0	0	0	0	0	0
chr1	5913707	5917398	Npbwr1	ENSMUSG00000033774	22	3	6	9	21	16	31
chr1	6206197	6276648	Rb1cc1	ENSMUSG00000025907	167	15	8	8	148	303	232
chr1	6213293	6214590	4732440D04Rik	ENSMUSG00000090031	8	3	0	0	40	80	61
chr1	6214612	6215292	4732440D04Rik	ENSMUSG00000073741	3	0	0	0	4	8	6
chr1	6359331	6394731	Fam150a	ENSMUSG00000087247	85	5	5	5	34	60	43
chr1	6487231	6860940	St18	ENSMUSG00000033740	812	53	63	67	165	271	150
chr1	7088920	7173628	Pcmtd1	ENSMUSG00000051285	221	18	10	5	217	363	260
chr1	7136199	7136586	Gm26983	ENSMUSG00000098201	2	0	0	0	0	1	0
chr1	7177739	7179037	Gm9826	ENSMUSG00000048538	9	1	2	11	12	17	11
chr1	7265803	7265932	Gm23274	ENSMUSG00000077244	0	0	0	0	0	0	0
chr1	7349406	7397801	Gm26901	ENSMUSG00000097797	94	34	17	19	38	48	58
chr1	8361475	9299878	Sntg1	ENSMUSG00000025909	1957	143	138	130	479	754	550
chr1	8468426	8468825	Gm16284	ENSMUSG00000086235	0	0	0	0	0	0	1
chr1	8588615	8588724	Gm23358	ENSMUSG00000093970	0	0	0	0	0	0	0
chr1	8791923	8792162	Gm15452	ENSMUSG00000084353	0	0	0	0	0	0	0
chr1	8816138	8816247	Gm24276	ENSMUSG00000076135	0	0	0	0	0	0	0
chr1	8855928	8856267	Gm6152	ENSMUSG00000086195	1	1	0	0	0	0	0
chr1	8962996	8963621	Gm7493	ENSMUSG00000066693	3	1	0	0	2	2	1
chr1	9458670	9458772	Gm24765	ENSMUSG00000065625	0	0	0	0	0	0	0
chr1	9545408	9547454	Rrs1	ENSMUSG00000061024	12	1	1	2	16	26	20
chr1	9547948	9577970	Adhfe1	ENSMUSG00000025911	109	9	5	1	55	76	77
chr1	9560832	9631175	2610203C22Rik	ENSMUSG00000079671	260	23	23	18	105	160	129
chr1	9574548	9575649	Gm6161	ENSMUSG00000081441	4	1	1	0	0	7	0
chr1	9601199	9627143	3110035E14Rik	ENSMUSG00000067879	100	13	16	14	53	42	30
chr1	9667415	9700209	Mybl1	ENSMUSG00000025912	77	3	1	1	72	144	119
chr1	9718622	9748382	Vcpip1	ENSMUSG00000045210	60	3	2	1	48	120	99
chr1	9747648	9791922	1700034P13Rik	ENSMUSG00000097893	155	10	13	8	119	243	130
chr1	9798130	9902556	Sgk3	ENSMUSG00000025915	302	41	26	22	146	291	216
chr1	9802194	9802553	Gm6195	ENSMUSG00000046334	0	0	0	0	0	0	0
chr1	9834498	9834602	Gm22607	ENSMUSG00000088916	0	0	0	0	0	0	0
chr1	9908638	9942085	Mcmdc2	ENSMUSG00000046101	108	7	11	5	78	156	117
chr1	9941959	9944118	Snhg6	ENSMUSG00000098234	6	0	0	0	3	31	20
chr1	9942463	9942549	Snord87	ENSMUSG00000093178	0	0	0	0	0	0	0
chr1	9960163	9967932	Tcf24	ENSMUSG00000099032	18	2	0	1	15	34	16
chr1	9960171	9962809	Gm10567	ENSMUSG00000073738	5	0	0	0	3	2	2
chr1	9968624	10009136	Ppp1r42	ENSMUSG00000025916	153	19	15	14	94	171	145
chr1	9982387	9992366	Gm15818	ENSMUSG00000087199	48	8	9	4	26	45	50
chr1	10009814	10009917	Gm24674	ENSMUSG00000095780	0	0	0	0	0	0	0
chr1	10024602	10038127	Cops5	ENSMUSG00000025917	34	0	0	0	32	80	48
chr1	10038218	10136768	Cspp1	ENSMUSG00000056763	223	27	19	11	274	506	330
chr1	10137571	10232670	Arfgef1	ENSMUSG00000067851	201	11	13	8	159	323	201
chr1	10166539	10166778	Gm26348	ENSMUSG00000088153	0	0	0	0	1	0	0
chr1	10324720	10719945	Cpa6	ENSMUSG00000042501	923	45	43	40	218	356	254
chr1	10554098	10555553	Gm15604	ENSMUSG00000083422	2	0	0	0	2	1	1
chr1	10555554	10555660	Gm25253	ENSMUSG00000094979	0	0	0	0	0	0	0
chr1	10695123	10695614	Gm15603	ENSMUSG00000081417	4	2	3	1	3	4	3
chr1	10921670	10921760	Gm22963	ENSMUSG00000088585	0	0	0	0	0	0	0
chr1	10993465	11303682	Prex2	ENSMUSG00000048960	674	45	41	22	242	447	281
chr1	11134111	11134238	Gm24173	ENSMUSG00000077318	0	0	0	0	0	0	0
chr1	11414105	11975901	A830018L16Rik	ENSMUSG00000057715	1209	91	74	85	343	533	393
chr1	11414112	11537707	A830018L16Rik	ENSMUSG00000095719	266	14	10	15	90	157	105
chr1	12374936	12375042	Gm22633	ENSMUSG00000093864	0	0	0	0	0	0	0
chr1	12425986	12426106	mmu-mir-6341	ENSMUSG00000098555	0	0	0	0	0	0	0
chr1	12565577	12566383	Gm2383	ENSMUSG00000097628	7	0	3	1	3	5	0
chr1	12655867	12656553	Gm6216	ENSMUSG00000098163	5	0	1	0	2	3	0
chr1	12667563	12673090	Gm17644	ENSMUSG00000097171	20	5	2	10	11	18	7
chr1	12692430	12860371	Sulf1	ENSMUSG00000016918	506	59	51	47	542	1023	783
chr1	12866549	12991177	Slco5a1	ENSMUSG00000025938	360	41	22	22	122	271	176
chr1	13062019	13062348	Gm5250	ENSMUSG00000069620	4	1	0	0	3	3	2
chr1	13113457	13127163	Prdm14	ENSMUSG00000042414	70	16	11	21	58	95	94
chr1	13139105	13374083	Ncoa2	ENSMUSG00000005886	793	212	170	130	737	1313	1039
chr1	13262198	13262279	AC121538.1	ENSMUSG00000099183	0	0	0	0	0	0	0
chr1	13334498	13334609	Gm23169	ENSMUSG00000087782	0	0	0	0	0	0	0
chr1	13564702	13589864	Tram1	ENSMUSG00000025935	78	19	17	6	93	145	108
chr1	13624845	13660546	Lactb2	ENSMUSG00000025937	106	13	6	8	97	244	182
chr1	13668771	13701723	Xkr9	ENSMUSG00000067813	77	0	0	0	23	40	17
chr1	13774334	13774464	Gm26273	ENSMUSG00000077368	0	0	0	0	0	0	0
chr1	13785883	13786879	Gm5523	ENSMUSG00000097711	5	0	0	0	0	0	2
chr1	13932378	13932685	Gm25491	ENSMUSG00000089358	0	0	0	0	3	0	0
chr1	14168954	14310200	Eya1	ENSMUSG00000025932	314	25	20	21	142	227	136
chr1	14182578	14182677	Gm22616	ENSMUSG00000095853	0	0	0	0	0	0	0
chr1	14753346	14755966	Msc	ENSMUSG00000025930	21	0	2	4	30	66	42
chr1	14755454	14758373	Gm9947	ENSMUSG00000054493	9	0	0	0	3	27	16
chr1	14839869	14840156	Smt3h2-ps4	ENSMUSG00000081201	0	0	0	0	0	0	0
chr1	14865072	14865965	Rpl5-ps1	ENSMUSG00000082193	3	1	0	0	1	3	5
chr1	14872648	14918862	Trpa1	ENSMUSG00000032769	99	3	1	4	17	38	22
chr1	15019040	15019159	Gm26345	ENSMUSG00000088159	0	0	0	0	0	0	0
chr1	15268799	15269797	Gm10566	ENSMUSG00000073737	8	0	2	0	1	2	1
chr1	15287259	15714295	Kcnb2	ENSMUSG00000092083	1048	60	66	47	256	455	316
chr1	15685935	15686046	Gm25227	ENSMUSG00000088829	0	0	0	0	0	0	0
chr1	15712303	15716367	Kcnb2	ENSMUSG00000090498	11	0	0	1	3	11	4
chr1	15757832	15757963	Gm25168	ENSMUSG00000077377	0	0	0	0	0	0	0
chr1	15805658	15843428	Terf1	ENSMUSG00000025925	114	11	10	6	142	306	212
chr1	15853862	15892722	Sbspon	ENSMUSG00000032719	143	20	14	9	85	115	86
chr1	15879530	15879832	Gm23259	ENSMUSG00000088943	2	1	0	0	3	1	0
chr1	16065979	16093325	4930444P10Rik	ENSMUSG00000067795	82	5	6	6	55	115	83
chr1	16101295	16104662	Rpl7	ENSMUSG00000043716	13	0	0	0	33	46	56
chr1	16105774	16133734	Rdh10	ENSMUSG00000025921	72	3	2	9	71	182	112
chr1	16228674	16520112	Stau2	ENSMUSG00000025920	770	74	45	53	278	448	354
chr1	16253592	16267921	Gm7568	ENSMUSG00000089982	53	7	3	6	19	31	29
chr1	16540790	16619489	Ube2w	ENSMUSG00000025939	225	9	7	14	135	344	227
chr1	16642766	16656865	Tceb1	ENSMUSG00000079658	56	6	2	2	76	192	116
chr1	16657552	16662278	D030040B21Rik	ENSMUSG00000097744	16	0	2	1	15	14	17
chr1	16665207	16678275	Tmem70	ENSMUSG00000025940	40	0	1	0	27	79	42
chr1	16688456	16709605	Ly96	ENSMUSG00000025779	69	8	6	6	43	70	42
chr1	16768270	16770138	Gm5828	ENSMUSG00000091020	9	1	3	2	7	6	4
chr1	16994938	17097889	Jph1	ENSMUSG00000042686	303	20	10	12	121	263	173
chr1	17145362	17164271	Gdap1	ENSMUSG00000025777	39	0	0	0	9	10	8
chr1	17520001	17520111	Gm25166	ENSMUSG00000089534	0	0	0	0	0	0	0
chr1	17601901	17630938	Pi15	ENSMUSG00000067780	54	1	3	2	13	34	20
chr1	17676027	17727646	Gm16070	ENSMUSG00000085125	110	8	3	3	20	36	32
chr1	17727045	17766344	Crispld1	ENSMUSG00000025776	82	3	4	1	25	45	20
chr1	18115191	18145902	Crisp4	ENSMUSG00000025774	45	6	10	4	8	17	17
chr1	18210053	18223564	Defb44-ps	ENSMUSG00000070977	27	5	2	8	10	17	8
chr1	18236473	18237443	Defb18	ENSMUSG00000073735	2	0	0	0	0	0	0
chr1	18250980	18265138	Defb41	ENSMUSG00000067773	21	9	19	17	16	16	17
chr1	18260524	18265080	Gm15386	ENSMUSG00000089923	8	0	0	0	1	3	0
chr1	18969762	18969833	Gm24075	ENSMUSG00000088800	0	0	0	0	0	0	0
chr1	19063299	19104840	Gm15825	ENSMUSG00000089787	95	1	2	1	11	23	18
chr1	19103022	19166346	Tfap2d	ENSMUSG00000042596	128	9	9	2	20	33	36
chr1	19153310	19153966	Gm10075	ENSMUSG00000060128	0	0	0	0	0	1	0
chr1	19208914	19238734	Tfap2b	ENSMUSG00000025927	71	11	10	20	41	54	48
chr1	19513855	19513919	Gm24633	ENSMUSG00000084668	0	0	0	0	0	0	0
chr1	19921310	19921399	Gm25568	ENSMUSG00000077860	0	0	0	0	0	0	0
chr1	20057779	20618064	Pkhd1	ENSMUSG00000043760	1282	81	64	46	333	562	326
chr1	20381093	20392300	4930486I03Rik	ENSMUSG00000089914	33	0	0	0	6	12	7
chr1	20444258	20444560	Gm15795	ENSMUSG00000090142	0	0	0	0	0	0	0
chr1	20444811	20444912	Gm24162	ENSMUSG00000070175	0	0	0	0	0	0	0
chr1	20679010	20679082	Mir206	ENSMUSG00000065559	0	0	0	0	0	2	0
chr1	20682769	20682887	Mir133b	ENSMUSG00000065480	0	0	0	0	0	0	0
chr1	20730905	20734496	Il17a	ENSMUSG00000025929	8	2	2	4	4	10	0
chr1	20777151	20784270	Il17f	ENSMUSG00000041872	23	3	3	1	5	3	5
chr1	20802974	20820278	Mcm3	ENSMUSG00000041859	78	31	39	19	93	167	126
chr1	20842535	20842666	Gm24723	ENSMUSG00000088858	0	0	0	0	0	0	0
chr1	20888650	20890473	6720483E21Rik	ENSMUSG00000097934	8	0	2	2	13	27	22
chr1	20890622	20938755	Paqr8	ENSMUSG00000025931	162	36	28	31	130	262	201
chr1	20915410	20915540	Gm24171	ENSMUSG00000077314	0	0	0	0	0	0	0
chr1	20951626	20990838	Efhc1	ENSMUSG00000041809	120	24	10	12	65	98	60
chr1	20996296	21079229	Tram2	ENSMUSG00000041779	312	96	67	42	260	535	330
chr1	21218575	21230167	Tmem14a	ENSMUSG00000025933	38	4	6	4	26	73	52
chr1	21240589	21265361	Gsta3	ENSMUSG00000025934	84	6	5	2	50	141	100
chr1	21272338	21273082	Gm7094	ENSMUSG00000096375	1	1	0	0	0	0	0
chr1	21285246	21298312	Gm4956	ENSMUSG00000025936	35	1	0	0	9	16	11
chr1	21312517	21316320	Gm21909	ENSMUSG00000093963	15	0	0	1	2	6	1
chr1	21349641	21352200	Khdc1a	ENSMUSG00000067750	5	2	0	2	0	2	1
chr1	21354005	21355116	Gm16329	ENSMUSG00000086194	8	2	1	0	1	8	4
chr1	21364803	21365030	Gm16327	ENSMUSG00000094436	0	0	0	0	0	0	0
chr1	21368331	21370845	Khdc1c	ENSMUSG00000041722	5	1	1	1	4	3	1
chr1	21372670	21373764	Gm2709	ENSMUSG00000085507	7	3	0	0	5	9	3
chr1	21379555	21379782	Gm16533	ENSMUSG00000094926	0	0	0	0	0	0	0
chr1	21383556	21386373	Khdc1b	ENSMUSG00000085079	9	0	0	0	2	4	4
chr1	21390906	21391101	Gm16328	ENSMUSG00000085679	2	0	0	0	0	0	0
chr1	21398403	21961942	Kcnq5	ENSMUSG00000028033	1214	72	53	61	411	726	542
chr1	21511870	21513127	Gm7658	ENSMUSG00000082935	3	3	5	9	9	7	4
chr1	21959842	21962530	Gm26580	ENSMUSG00000097109	14	1	3	0	10	19	19
chr1	22286251	22805994	Rims1	ENSMUSG00000041670	1033	38	28	23	257	519	333
chr1	22740764	22741565	Gm26866	ENSMUSG00000097642	5	0	0	0	0	0	0
chr1	23100473	23102253	4933415F23Rik	ENSMUSG00000073730	15	5	12	11	20	27	15
chr1	23245211	23245331	Gm24176	ENSMUSG00000089553	0	0	0	0	0	0	0
chr1	23255987	23256406	Gm6420	ENSMUSG00000073729	0	0	0	0	0	0	0
chr1	23272264	23272345	Mir30a	ENSMUSG00000065405	0	0	0	0	0	0	0
chr1	23291537	23291935	Gm27028	ENSMUSG00000097970	0	0	0	0	0	0	0
chr1	23291701	23291784	Mir30c-2	ENSMUSG00000065567	0	0	0	0	0	0	0
chr1	23366424	23383175	Ogfrl1	ENSMUSG00000026158	43	4	7	1	20	34	27
chr1	23479539	23480527	Gm7784	ENSMUSG00000097920	6	1	0	0	0	1	1
chr1	23761753	23849158	B3gat2	ENSMUSG00000026156	244	30	15	22	128	194	180
chr1	23844846	23922317	Smap1	ENSMUSG00000026155	160	12	10	7	88	148	111
chr1	23995939	24005656	1110058L19Rik	ENSMUSG00000026154	34	7	4	1	29	65	44
chr1	24005505	24005894	Gm26524	ENSMUSG00000096985	2	0	0	0	2	3	3
chr1	24010758	24100341	Fam135a	ENSMUSG00000026153	182	16	17	13	104	230	128
chr1	24125275	24126141	Gm26607	ENSMUSG00000097670	3	0	0	0	1	0	0
chr1	24177610	24252684	Col9a1	ENSMUSG00000026147	271	37	26	31	80	129	96
chr1	24261890	24587472	Col19a1	ENSMUSG00000026141	806	75	58	48	250	430	284
chr1	24548841	24548977	Gm26418	ENSMUSG00000077463	0	0	0	0	0	0	0
chr1	24612404	24612700	Gm10222	ENSMUSG00000067736	0	0	0	1	13	13	4
chr1	24678544	24766299	Lmbrd1	ENSMUSG00000073725	237	83	74	60	187	336	250
chr1	25067476	25829707	Bai3	ENSMUSG00000033569	1469	65	60	58	279	512	342
chr1	25223730	25224173	Gm15702	ENSMUSG00000080849	2	0	0	0	0	0	0
chr1	25279445	25279551	Gm22260	ENSMUSG00000096866	0	0	0	0	0	0	0
chr1	25451071	25451174	Gm25294	ENSMUSG00000084740	0	0	0	0	0	0	0
chr1	25830657	25831878	Gm9884	ENSMUSG00000052558	5	1	0	0	4	0	1
chr1	26566833	26566938	Gm24064	ENSMUSG00000088111	0	0	0	0	0	0	0
chr1	26681814	26687460	4931408C20Rik	ENSMUSG00000073722	25	0	0	1	1	8	3
chr1	26959103	26959221	n-R5s209	ENSMUSG00000095256	2	1	1	2	0	5	2
chr1	28580498	28580768	Gm7846	ENSMUSG00000086240	0	0	0	0	0	0	0
chr1	28776144	28780252	Gm597	ENSMUSG00000048411	14	1	0	1	0	3	0
chr1	28800238	28802721	Gm5697	ENSMUSG00000081557	11	7	2	1	4	4	6
chr1	28938035	28938340	Gm6462	ENSMUSG00000058590	0	0	0	0	0	0	0
chr1	29280964	29281075	Gm25586	ENSMUSG00000064433	0	0	0	0	0	0	0
chr1	29301480	29301579	Gm22679	ENSMUSG00000080625	0	0	0	0	0	0	0
chr1	29361275	29361370	Gm23785	ENSMUSG00000080391	0	0	0	0	0	0	0
chr1	29421488	29421612	mmu-mir-6342	ENSMUSG00000099257	0	0	0	0	0	0	0
chr1	29985934	29986043	Gm23771	ENSMUSG00000096829	0	0	0	0	0	0	0
chr1	30333291	30333397	AC132241.1	ENSMUSG00000098883	0	0	1	0	0	0	1
chr1	30718554	30719961	Gm9898	ENSMUSG00000053185	5	0	1	1	3	2	3
chr1	30802342	30863256	Phf3	ENSMUSG00000048874	125	15	13	17	130	286	176
chr1	30940303	30949770	Ptp4a1	ENSMUSG00000026064	14	0	0	0	27	37	26
chr1	30976950	30978965	Gm5698	ENSMUSG00000086151	6	0	0	0	4	0	0
chr1	30986225	30986953	Gm9458	ENSMUSG00000086726	0	0	0	0	0	0	0
chr1	30997867	30999905	Gm5699	ENSMUSG00000087346	5	0	0	0	3	0	3
chr1	31122725	31122862	5S_rRNA	ENSMUSG00000098529	0	0	0	0	0	0	0
chr1	31141078	31222661	4931428L18Rik	ENSMUSG00000086727	215	14	16	21	63	91	66
chr1	31176406	31204656	Lgsn	ENSMUSG00000050217	77	4	7	10	24	45	24
chr1	31222839	31224287	Pih1d3	ENSMUSG00000026063	5	0	0	0	1	2	3
chr1	31259593	31259719	Gm26145	ENSMUSG00000077664	0	0	0	0	0	0	0
chr1	31286945	31287706	Gm6489	ENSMUSG00000094215	2	0	0	1	2	3	0
chr1	31615458	31616843	Gm10307	ENSMUSG00000070960	9	3	1	0	10	14	18
chr1	31656632	31656738	Gm23032	ENSMUSG00000088620	0	0	0	0	0	0	0
chr1	31736056	31736892	Gm7910	ENSMUSG00000082159	6	0	0	0	2	1	0
chr1	32172806	32657738	Khdrbs2	ENSMUSG00000026058	972	64	52	74	199	317	229
chr1	32213133	32213239	Gm25814	ENSMUSG00000064688	0	0	0	0	0	0	0
chr1	32519563	32520999	Gm9839	ENSMUSG00000049830	6	0	0	1	3	3	2
chr1	32543546	32547293	Gm5415	ENSMUSG00000091318	12	0	0	1	5	4	3
chr1	32568359	32568421	Gm24732	ENSMUSG00000089489	0	0	0	0	0	0	0
chr1	32726639	32726930	Gm23024	ENSMUSG00000089395	0	0	0	0	0	0	0
chr1	33191993	33192102	Gm24901	ENSMUSG00000088750	0	0	0	0	0	0	0
chr1	33293676	33293775	Gm25792	ENSMUSG00000065223	0	0	0	0	0	0	0
chr1	33422733	33422838	Gm23453	ENSMUSG00000065260	0	0	0	0	0	0	0
chr1	33453811	33669786	Prim2	ENSMUSG00000026134	610	106	94	87	379	752	513
chr1	33669843	33670712	1700001G17Rik	ENSMUSG00000044744	5	0	0	0	6	4	7
chr1	33719882	33742564	Rab23	ENSMUSG00000004768	79	46	26	13	103	211	151
chr1	33745484	33757794	Bag2	ENSMUSG00000042215	59	39	30	32	82	218	138
chr1	33760472	33814595	Zfp451	ENSMUSG00000042197	181	24	18	18	205	382	314
chr1	33835899	33838914	Gm15455	ENSMUSG00000081402	17	15	13	7	15	23	9
chr1	33852052	33907816	Bend6	ENSMUSG00000042182	148	30	27	11	114	208	137
chr1	33908225	34308652	Dst	ENSMUSG00000026131	1240	402	377	314	1685	3103	2245
chr1	33981410	33981502	Gm23792	ENSMUSG00000084506	0	0	0	0	0	0	0
chr1	34165856	34178271	Gm26788	ENSMUSG00000096992	31	19	19	17	70	145	78
chr1	34236596	34238820	D630036G22Rik	ENSMUSG00000098168	5	7	3	2	11	15	9
chr1	34433121	34433199	Mir5103	ENSMUSG00000092852	0	0	3	4	4	9	7
chr1	34436671	34439672	Ccdc115	ENSMUSG00000042111	14	1	0	0	8	22	13
chr1	34439851	34445736	Imp4	ENSMUSG00000026127	24	11	6	3	37	42	35
chr1	34459746	34473775	Ptpn18	ENSMUSG00000026126	64	21	6	9	67	151	82
chr1	34498430	34503062	Prss39	ENSMUSG00000026125	32	21	34	14	33	27	33
chr1	34535648	34544311	Cfc1	ENSMUSG00000026124	47	9	15	17	29	72	55
chr1	34543975	34560943	Prss40	ENSMUSG00000037529	79	27	19	13	37	59	59
chr1	34579224	34579613	1700101I19Rik	ENSMUSG00000045815	0	0	0	0	1	1	1
chr1	34579693	34590938	Amer3	ENSMUSG00000045174	70	50	42	33	60	57	62
chr1	34678188	34813309	Arhgef4	ENSMUSG00000037509	541	136	169	116	351	608	440
chr1	34723084	34724032	C230030N03Rik	ENSMUSG00000046858	10	10	6	5	2	5	9
chr1	34813219	34843065	Fam168b	ENSMUSG00000037503	101	12	12	8	113	216	125
chr1	34849976	34879580	Plekhb2	ENSMUSG00000026123	112	62	67	42	108	194	150
chr1	35178956	35179084	Gm25096	ENSMUSG00000077231	0	0	0	0	0	0	0
chr1	35761602	35761706	Gm25634	ENSMUSG00000064601	0	0	0	0	0	0	0
chr1	36068400	36106446	Hs6st1	ENSMUSG00000045216	246	147	165	120	443	1008	709
chr1	36141530	36244305	Uggt1	ENSMUSG00000037470	334	101	73	45	281	551	348
chr1	36144252	36144313	mmu-mir-6897	ENSMUSG00000098752	0	0	0	0	0	3	1
chr1	36264602	36273425	Neurl3	ENSMUSG00000047180	64	42	40	28	47	84	70
chr1	36307733	36324029	Arid5a	ENSMUSG00000037447	124	86	102	87	251	441	287
chr1	36335730	36369181	Kansl3	ENSMUSG00000010453	132	39	24	15	120	191	145
chr1	36348682	36348758	mmu-mir-6898	ENSMUSG00000098680	1	3	0	0	0	0	0
chr1	36372291	36422110	Fer1l5	ENSMUSG00000037432	269	158	153	112	211	240	255
chr1	36422065	36445271	Lman2l	ENSMUSG00000001143	103	41	32	19	109	157	139
chr1	36471620	36508764	Cnnm4	ENSMUSG00000037408	200	122	104	102	270	388	353
chr1	36511867	36528237	Cnnm3	ENSMUSG00000001138	111	76	70	71	193	331	225
chr1	36530534	36535729	Ankrd23	ENSMUSG00000067653	38	38	53	53	132	226	180
chr1	36538173	36547201	Ankrd39	ENSMUSG00000079610	45	53	53	55	118	157	150
chr1	36548642	36558349	Sema4c	ENSMUSG00000026121	80	68	72	106	160	239	236
chr1	36558359	36565613	D430040D24Rik	ENSMUSG00000087589	60	27	35	19	77	119	132
chr1	36562694	36683183	Fam178b	ENSMUSG00000046337	688	352	269	193	804	1320	1010
chr1	36601802	36602146	Gm6428	ENSMUSG00000089906	0	0	0	0	1	2	1
chr1	36663965	36664039	Gm24133	ENSMUSG00000077939	0	0	0	0	0	0	0
chr1	36691487	36693385	Cox5b	ENSMUSG00000061518	3	1	0	1	1	6	5
chr1	36699202	36714422	Actr1b	ENSMUSG00000037351	82	38	27	18	123	203	132
chr1	36761861	36782816	Zap70	ENSMUSG00000026117	115	88	100	105	160	213	197
chr1	36764863	36765874	Gm18828	ENSMUSG00000097291	7	6	4	0	3	2	3
chr1	36792191	36939527	Tmem131	ENSMUSG00000026116	448	117	81	70	515	980	721
chr1	36957930	36958427	Rpl12-ps1	ENSMUSG00000080054	0	0	0	0	2	2	0
chr1	37005439	37005557	n-R5s210	ENSMUSG00000095944	0	0	0	0	0	0	0
chr1	37026596	37076996	Vwa3b	ENSMUSG00000050122	187	44	27	31	149	220	170
chr1	37153844	37187605	Vwa3b	ENSMUSG00000026115	128	32	16	9	43	94	65
chr1	37218336	37263384	Cnga3	ENSMUSG00000026114	166	64	51	55	118	137	135
chr1	37299865	37410736	Inpp4a	ENSMUSG00000026113	485	165	114	88	311	530	381
chr1	37329667	37334172	4930439A04Rik	ENSMUSG00000086064	19	13	5	4	19	37	17
chr1	37417084	37430103	Coa5	ENSMUSG00000026112	36	5	2	6	27	99	69
chr1	37430170	37439124	Unc50	ENSMUSG00000026111	33	4	5	0	32	44	57
chr1	37439340	37541016	Mgat4a	ENSMUSG00000026110	366	81	62	52	290	555	376
chr1	37487193	37488982	4930594C11Rik	ENSMUSG00000087233	7	1	0	0	10	23	6
chr1	37611677	37720085	2010300C02Rik	ENSMUSG00000026090	485	187	185	122	348	472	387
chr1	37614259	37615372	4930556I23Rik	ENSMUSG00000089767	7	8	7	1	13	26	10
chr1	37754572	37865298	Tsga10	ENSMUSG00000060771	285	14	19	21	98	169	99
chr1	37865299	37871388	Gm26805	ENSMUSG00000097268	28	3	0	3	30	67	58
chr1	37871738	37877387	Lipt1	ENSMUSG00000037216	17	0	0	0	44	96	51
chr1	37874801	37890411	Mitd1	ENSMUSG00000026088	48	6	2	5	45	96	58
chr1	37890477	37898535	Mrpl30	ENSMUSG00000026087	19	2	0	0	9	14	23
chr1	37905921	37916493	Lyg2	ENSMUSG00000061584	43	7	1	4	19	42	33
chr1	37933596	37954136	Gm15457	ENSMUSG00000087374	75	9	9	10	42	63	62
chr1	37946736	37957759	Lyg1	ENSMUSG00000026085	52	6	6	9	27	54	48
chr1	37973967	37974203	Gm23409	ENSMUSG00000089141	0	0	0	0	0	0	0
chr1	37983867	37997346	Txndc9	ENSMUSG00000058407	53	8	6	5	55	156	132
chr1	37998010	38055579	Eif5b	ENSMUSG00000026083	151	12	8	8	190	340	293
chr1	38052787	38129662	Rev1	ENSMUSG00000026082	207	18	8	6	221	396	296
chr1	38177326	38664955	Aff3	ENSMUSG00000037138	1593	482	352	312	869	1281	1045
chr1	38235420	38246666	Gm16150	ENSMUSG00000085391	48	9	11	6	17	45	27
chr1	38307902	38311930	Gm16151	ENSMUSG00000085280	15	5	0	2	16	4	3
chr1	38384949	38393974	Gm16152	ENSMUSG00000087131	42	22	7	7	26	29	25
chr1	38793669	38836090	Lonrf2	ENSMUSG00000048814	117	16	20	12	58	62	54
chr1	38863877	38898160	Chst10	ENSMUSG00000026080	171	50	42	38	112	181	111
chr1	38939149	38950278	Nms	ENSMUSG00000067604	39	4	6	6	8	8	6
chr1	38987814	38997236	Pdcl3	ENSMUSG00000026078	41	19	26	5	48	134	67
chr1	39186896	39186992	mmu-mir-6349	ENSMUSG00000098833	0	0	0	0	0	0	0
chr1	39193731	39363234	Npas2	ENSMUSG00000026077	657	191	114	84	434	623	432
chr1	39276283	39276565	Gm20428	ENSMUSG00000092553	0	0	0	0	0	0	0
chr1	39314899	39315453	Gm3617	ENSMUSG00000092563	3	2	2	0	5	2	8
chr1	39367851	39371908	Rpl31	ENSMUSG00000073702	11	3	0	0	38	77	52
chr1	39371499	39478747	Tbc1d8	ENSMUSG00000003134	465	243	176	112	498	901	694
chr1	39519533	39519747	Gm24826	ENSMUSG00000065629	0	0	0	0	0	0	0
chr1	39534992	39546881	Cnot11	ENSMUSG00000003135	53	8	2	3	104	181	126
chr1	39547570	39552002	Gm15832	ENSMUSG00000085894	12	2	0	1	14	37	31
chr1	39548745	39548854	Snord89	ENSMUSG00000077704	0	0	0	0	0	0	0
chr1	39551296	39577405	Rnf149	ENSMUSG00000048234	76	9	3	5	100	196	145
chr1	39573746	39573875	Gm23722	ENSMUSG00000064936	0	0	0	0	0	0	0
chr1	39618406	39651182	Creg2	ENSMUSG00000050967	130	40	21	31	66	83	73
chr1	39650176	39657390	D930019O06Rik	ENSMUSG00000097083	23	9	4	9	19	20	25
chr1	39665306	39720997	Rfx8	ENSMUSG00000057173	236	153	145	144	274	307	286
chr1	39804141	39805332	Gm3646	ENSMUSG00000091937	5	7	2	9	3	29	10
chr1	39900913	40026310	Map4k4	ENSMUSG00000026074	376	111	120	90	486	931	732
chr1	40076228	40085853	Gm16894	ENSMUSG00000097899	42	2	3	1	9	13	9
chr1	40084768	40125219	Il1r2	ENSMUSG00000026073	130	24	25	19	55	54	51
chr1	40225080	40316198	Il1r1	ENSMUSG00000026072	297	43	33	21	119	205	152
chr1	40324627	40365471	Il1rl2	ENSMUSG00000070942	127	25	14	3	53	91	41
chr1	40429570	40465415	Il1rl1	ENSMUSG00000026069	90	9	11	4	46	45	52
chr1	40465552	40500854	Il18r1	ENSMUSG00000026070	81	12	1	9	28	39	27
chr1	40515362	40551705	Il18rap	ENSMUSG00000026068	104	8	4	10	31	54	30
chr1	40580227	40630731	Slc9a4	ENSMUSG00000026065	149	23	26	34	65	98	106
chr1	40681712	40768885	Slc9a2	ENSMUSG00000026062	237	38	34	25	96	108	78
chr1	40772038	40790687	Mfsd9	ENSMUSG00000041945	71	22	7	2	33	64	42
chr1	40805601	40855944	Tmem182	ENSMUSG00000079588	128	10	7	6	51	92	65
chr1	40863734	40864219	Gm5973	ENSMUSG00000094136	2	0	0	0	0	0	0
chr1	42229726	42231108	Gm9915	ENSMUSG00000053640	8	1	1	1	1	9	2
chr1	42590771	42694825	2610017I09Rik	ENSMUSG00000060424	319	45	39	15	71	100	76
chr1	42694925	42740968	Gm20646	ENSMUSG00000093436	171	21	21	15	83	155	100
chr1	42697146	42700207	Pou3f3	ENSMUSG00000045515	11	1	5	1	7	9	3
chr1	42707061	42713454	2610207O16Rik	ENSMUSG00000097063	28	0	1	1	12	13	3
chr1	42851233	42905682	Mrps9	ENSMUSG00000060679	158	22	21	22	113	185	128
chr1	42866685	42866818	Gm23126	ENSMUSG00000077448	0	0	0	0	0	0	0
chr1	42952872	43035449	Gpr45	ENSMUSG00000041907	231	27	12	20	46	75	53
chr1	42953139	43030781	Gpr45	ENSMUSG00000096364	214	19	6	12	38	72	42
chr1	43036845	43036929	Gm24001	ENSMUSG00000089088	0	0	0	0	0	0	0
chr1	43047269	43098622	Tgfbrap1	ENSMUSG00000070939	212	55	34	38	158	301	240
chr1	43092588	43093835	8430432A02Rik	ENSMUSG00000041878	6	1	1	0	8	9	12
chr1	43098710	43115947	AI597479	ENSMUSG00000010290	44	0	2	4	23	21	30
chr1	43123074	43163961	Fhl2	ENSMUSG00000008136	113	19	12	6	128	207	177
chr1	43189156	43189638	Gm8210	ENSMUSG00000094497	4	1	0	2	4	7	4
chr1	43445751	43570515	Nck2	ENSMUSG00000066877	412	60	61	42	377	764	564
chr1	43730602	43742578	1500015O10Rik	ENSMUSG00000026051	46	6	4	13	45	73	52
chr1	43746966	43827800	Uxs1	ENSMUSG00000057363	259	36	28	15	219	407	257
chr1	43785910	43787188	Gm16103	ENSMUSG00000090243	10	4	5	2	6	16	10
chr1	43902928	43903052	Gm26352	ENSMUSG00000088848	0	0	0	0	1	4	2
chr1	43918777	43918886	Gm24180	ENSMUSG00000095757	0	0	0	1	0	0	1
chr1	43934002	44002999	Tpp2	ENSMUSG00000041763	145	4	4	2	121	252	170
chr1	44009408	44020034	Mettl21c	ENSMUSG00000047343	42	0	0	2	34	60	50
chr1	44018470	44018649	Gm15838	ENSMUSG00000090106	0	0	0	0	0	0	0
chr1	44055952	44061936	Gm8251	ENSMUSG00000091844	9	0	0	0	5	11	4
chr1	44086613	44102441	Tex30	ENSMUSG00000026049	31	2	1	1	19	46	47
chr1	44091463	44118808	Kdelc1	ENSMUSG00000026047	56	1	3	7	52	66	73
chr1	44118957	44144770	Bivm	ENSMUSG00000041684	69	6	4	3	43	108	60
chr1	44147847	44181260	Ercc5	ENSMUSG00000026048	85	8	3	0	72	108	68
chr1	44204070	44218961	Mettl21e	ENSMUSG00000046828	31	4	5	6	4	26	4
chr1	44212162	44213118	Gm15833	ENSMUSG00000089703	2	4	3	6	0	1	1
chr1	44551511	44796833	Gulp1	ENSMUSG00000056870	485	22	22	17	184	482	262
chr1	44644279	44644698	Gm16102	ENSMUSG00000089877	0	0	0	0	0	0	0
chr1	45311538	45349706	Col3a1	ENSMUSG00000026043	169	8	9	5	59	164	109
chr1	45374321	45503282	Col5a2	ENSMUSG00000026042	283	6	15	6	92	147	82
chr1	45685456	45685562	Gm23216	ENSMUSG00000095121	0	0	0	0	0	0	0
chr1	45746895	45747025	Gm23974	ENSMUSG00000065255	3	0	0	0	1	0	4
chr1	45772962	45773164	Gm23984	ENSMUSG00000087764	2	0	0	0	0	0	0
chr1	45795166	45823619	Wdr75	ENSMUSG00000025995	77	7	6	2	65	126	90
chr1	45857332	45857787	Gm5526	ENSMUSG00000084817	3	0	0	0	1	4	1
chr1	45889525	45890273	Gm5269	ENSMUSG00000098549	0	0	0	0	1	0	0
chr1	45908070	45925594	Slc40a1	ENSMUSG00000025993	40	1	1	0	19	49	17
chr1	45981548	45982015	Rpl23a-ps1	ENSMUSG00000070896	0	0	0	0	0	1	0
chr1	46011547	46012266	Gm3852	ENSMUSG00000090682	4	2	1	2	3	3	2
chr1	46020072	46030469	Gm4776	ENSMUSG00000044457	43	5	0	4	15	18	10
chr1	46066738	46373550	Dnah7b	ENSMUSG00000041144	703	46	40	42	171	256	218
chr1	46374197	46374315	n-R5s211	ENSMUSG00000096047	2	0	0	1	0	0	1
chr1	46608961	46626111	Dnah7c	ENSMUSG00000095861	37	2	2	3	5	12	3
chr1	46807544	46854046	Slc39a10	ENSMUSG00000025986	93	13	7	9	73	133	98
chr1	47365644	47366372	Gm4852	ENSMUSG00000081185	0	0	0	0	0	0	0
chr1	47467021	47467125	mmu-mir-6350	ENSMUSG00000098876	0	0	0	0	0	0	0
chr1	47749279	47749399	Gm22419	ENSMUSG00000094968	0	0	0	0	0	0	0
chr1	47751299	47751568	Gm23829	ENSMUSG00000088017	0	0	0	0	0	0	0
chr1	48313866	48314851	Gm5974	ENSMUSG00000096973	6	0	0	0	0	0	0
chr1	48462173	48462293	Gm23240	ENSMUSG00000064943	2	0	0	0	3	12	6
chr1	48881713	48882723	Gm8357	ENSMUSG00000097883	7	0	0	0	1	0	0
chr1	49095444	49095885	Gm22693	ENSMUSG00000092790	0	0	0	0	0	0	0
chr1	49244616	49338246	C230029F24Rik	ENSMUSG00000051616	208	63	52	70	76	64	76
chr1	50222389	50222520	PCGEM1	ENSMUSG00000098249	0	0	0	0	0	0	0
chr1	50559762	50560075	Gm25843	ENSMUSG00000084531	0	0	0	0	0	0	0
chr1	50900647	51187270	Tmeff2	ENSMUSG00000026109	553	21	16	19	159	331	193
chr1	51015313	51015413	Gm25736	ENSMUSG00000092906	0	0	0	0	0	0	0
chr1	51289126	51302959	Sdpr	ENSMUSG00000045954	41	6	4	1	26	37	21
chr1	51469498	51478399	Nabp1	ENSMUSG00000026107	18	0	0	1	41	55	42
chr1	51749765	51916071	Myo1b	ENSMUSG00000018417	496	104	84	71	437	804	518
chr1	51938974	51939095	SNORA7	ENSMUSG00000099135	0	0	0	0	0	0	0
chr1	51940650	51941261	Gm8420	ENSMUSG00000072324	2	3	2	0	1	6	3
chr1	51987148	52107188	Stat4	ENSMUSG00000062939	297	27	17	11	151	372	204
chr1	52090635	52091066	Gm3940	ENSMUSG00000078291	0	0	0	0	1	0	0
chr1	52119438	52161865	Stat1	ENSMUSG00000026104	157	56	52	28	135	162	177
chr1	52163448	52233232	Gls	ENSMUSG00000026103	145	7	3	6	175	295	204
chr1	52444436	52444544	Gm23460	ENSMUSG00000065192	0	0	0	0	0	0	0
chr1	52457294	52500679	Nab1	ENSMUSG00000002881	105	9	8	13	58	113	72
chr1	52503234	52504229	Gm5976	ENSMUSG00000097833	10	1	0	0	7	2	4
chr1	52630705	52651919	Tmem194b	ENSMUSG00000043015	76	7	3	6	42	57	55
chr1	52656286	52727462	Mfsd6	ENSMUSG00000041439	221	23	8	22	60	120	66
chr1	52789413	52817688	Inpp1	ENSMUSG00000026102	115	13	3	4	78	88	96
chr1	52845013	52920986	Hibch	ENSMUSG00000041426	175	8	6	5	101	176	127
chr1	52873137	52873998	Gm16107	ENSMUSG00000089802	4	1	0	0	2	1	0
chr1	52922324	52963260	1700019D03Rik	ENSMUSG00000043629	121	12	10	19	120	211	178
chr1	53061663	53068079	Mstn	ENSMUSG00000026100	12	4	0	0	3	4	1
chr1	53100050	53100150	Gm24349	ENSMUSG00000089334	0	0	0	0	0	0	0
chr1	53158577	53187617	1700019A02Rik	ENSMUSG00000060715	64	4	2	1	13	48	34
chr1	53189187	53297018	Pms1	ENSMUSG00000026098	227	15	19	13	57	104	115
chr1	53297095	53310309	Ormdl1	ENSMUSG00000026097	23	0	1	0	13	13	24
chr1	53313624	53326343	Osgepl1	ENSMUSG00000026096	30	4	1	1	27	55	30
chr1	53325507	53352752	Asnsd1	ENSMUSG00000026095	66	9	7	0	38	56	39
chr1	53397002	53706784	Dnah7a	ENSMUSG00000096141	780	73	65	60	219	390	256
chr1	53443271	53443395	Gm25240	ENSMUSG00000092657	3	0	3	0	2	9	4
chr1	53755506	53785224	Stk17b	ENSMUSG00000026094	43	5	1	3	39	91	56
chr1	53806882	54195168	Hecw2	ENSMUSG00000042807	1142	96	81	93	592	1044	747
chr1	53849424	53849495	mmu-mir-7681	ENSMUSG00000098443	0	0	0	0	0	0	0
chr1	53886828	53886941	Gm24251	ENSMUSG00000087949	0	0	0	0	0	0	0
chr1	54249102	54249208	Gm25829	ENSMUSG00000094013	0	0	0	0	0	0	0
chr1	54250683	54368727	Ccdc150	ENSMUSG00000025983	320	44	19	32	147	237	151
chr1	54397581	54438971	Gtf3c3	ENSMUSG00000041303	107	7	2	3	67	112	91
chr1	54473000	54557684	Pgap1	ENSMUSG00000073678	200	23	7	10	95	190	101
chr1	54645340	54926387	Ankrd44	ENSMUSG00000052331	822	76	61	59	394	828	532
chr1	54769218	54769322	Gm24053	ENSMUSG00000089245	0	0	0	0	0	0	0
chr1	54985169	55027478	Sf3b1	ENSMUSG00000025982	145	10	21	8	229	465	353
chr1	55052770	55072701	Coq10b	ENSMUSG00000025981	76	16	12	7	94	185	132
chr1	55077835	55088243	Hspd1	ENSMUSG00000025980	36	0	0	0	89	132	123
chr1	55088132	55091307	Hspe1	ENSMUSG00000073676	9	0	0	0	18	23	27
chr1	55127297	55128287	Gm16581	ENSMUSG00000089670	9	10	1	2	18	47	38
chr1	55131231	55154899	Mob4	ENSMUSG00000025979	71	6	0	1	64	142	92
chr1	55160740	55161053	Gm6822	ENSMUSG00000061863	1	1	3	0	3	13	8
chr1	55170159	55226782	Rftn2	ENSMUSG00000025978	217	39	37	34	145	321	205
chr1	55226251	55235622	Gm10561	ENSMUSG00000097649	35	9	1	3	35	60	44
chr1	55237177	55240058	Mars2	ENSMUSG00000046994	9	1	0	0	16	19	25
chr1	55248658	55363469	Boll	ENSMUSG00000025977	237	12	16	21	64	97	79
chr1	55335367	55335883	Gm8292	ENSMUSG00000089944	2	1	0	0	0	0	0
chr1	55406388	55751802	Plcl1	ENSMUSG00000038349	884	69	60	54	324	602	413
chr1	55443733	55445064	Gm6644	ENSMUSG00000073674	15	6	4	6	7	16	13
chr1	56636053	56637451	Hsfy2	ENSMUSG00000045336	2	0	0	0	0	0	0
chr1	56793986	56978650	Satb2	ENSMUSG00000038331	496	62	55	50	264	499	327
chr1	56971491	56975197	9130024F11Rik	ENSMUSG00000087022	12	1	0	1	18	24	13
chr1	56999155	56999275	Gm23943	ENSMUSG00000094128	0	0	0	0	0	0	0
chr1	57359222	57377504	4930558J18Rik	ENSMUSG00000097519	41	3	1	0	7	31	8
chr1	57377620	57385423	1700066M21Rik	ENSMUSG00000038323	20	2	0	1	40	60	27
chr1	57388237	57407101	Tyw5	ENSMUSG00000048495	46	1	6	2	41	83	65
chr1	57406328	57417953	9430016H08Rik	ENSMUSG00000025971	33	3	3	0	32	53	45
chr1	57422244	57422373	Gm22371	ENSMUSG00000077776	0	0	0	0	0	0	0
chr1	57467870	57468026	Gm24014	ENSMUSG00000088353	0	0	0	0	0	0	0
chr1	57774162	57948394	Spats2l	ENSMUSG00000038305	486	98	80	79	360	611	411
chr1	57909835	57917111	Gm17234	ENSMUSG00000091283	20	3	1	0	12	12	13
chr1	57955101	58018956	Kctd18	ENSMUSG00000054770	192	16	11	9	156	274	208
chr1	57995971	58025899	Sgol2	ENSMUSG00000026039	75	2	5	2	75	156	93
chr1	58029931	58106413	Aox1	ENSMUSG00000063558	261	39	21	15	121	193	115
chr1	58113130	58200698	Aox3	ENSMUSG00000064294	311	60	31	27	119	159	128
chr1	58154981	58155088	Gm24548	ENSMUSG00000089275	0	0	0	0	0	0	0
chr1	58210397	58268597	Aox4	ENSMUSG00000038242	225	71	29	32	87	131	146
chr1	58254117	58315656	Gm15759	ENSMUSG00000089822	234	81	69	68	126	225	155
chr1	58278326	58379264	Aox2	ENSMUSG00000079554	397	144	107	95	291	525	377
chr1	58393136	58406548	Bzw1	ENSMUSG00000051223	52	5	3	0	59	99	64
chr1	58410189	58424066	Clk1	ENSMUSG00000026034	52	2	6	4	88	268	160
chr1	58430994	58445486	Ppil3	ENSMUSG00000026035	57	7	6	6	82	158	131
chr1	58445151	58481816	Nif3l1	ENSMUSG00000026036	140	27	25	21	217	380	340
chr1	58462771	58505109	Orc2	ENSMUSG00000026037	139	20	16	10	169	353	282
chr1	58466515	58466621	Gm23966	ENSMUSG00000094245	0	0	0	0	0	0	0
chr1	58505148	58523230	Gm15834	ENSMUSG00000085054	58	3	4	7	35	52	45
chr1	58522806	58586323	Fam126b	ENSMUSG00000038174	135	6	1	5	84	151	126
chr1	58586384	58595964	Ndufb3	ENSMUSG00000026032	27	2	0	0	22	35	32
chr1	58646608	58648317	Gm10068	ENSMUSG00000059647	1	1	0	0	0	1	0
chr1	58658117	58695989	Als2cr12	ENSMUSG00000047528	149	29	15	16	77	119	69
chr1	58711508	58758884	Cflar	ENSMUSG00000026031	189	57	30	30	202	450	319
chr1	58795374	58847503	Casp8	ENSMUSG00000026029	158	21	18	21	84	142	105
chr1	58900449	58973430	Trak2	ENSMUSG00000026028	244	40	49	38	213	412	266
chr1	58973522	58995715	Stradb	ENSMUSG00000026027	49	2	1	2	22	55	37
chr1	58997123	59003443	Als2cr11	ENSMUSG00000047383	22	1	0	1	7	14	10
chr1	59050506	59094900	Als2cr11	ENSMUSG00000072295	96	5	10	7	31	101	34
chr1	59070988	59071118	Gm25502	ENSMUSG00000077616	0	0	0	0	0	0	0
chr1	59100594	59120096	Tmem237	ENSMUSG00000038079	61	5	7	10	26	68	48
chr1	59119833	59122139	G730003C15Rik	ENSMUSG00000097573	13	0	0	2	18	25	28
chr1	59120936	59163389	Mpp4	ENSMUSG00000079550	139	40	28	23	108	204	118
chr1	59162926	59237231	Als2	ENSMUSG00000026024	274	37	35	28	209	407	258
chr1	59256906	59352993	Cdk15	ENSMUSG00000026023	350	64	79	69	205	407	308
chr1	59482147	59486947	Fzd7	ENSMUSG00000041075	19	2	0	1	30	46	52
chr1	59488480	59492605	Gm26813	ENSMUSG00000097819	14	2	2	0	25	47	43
chr1	59516264	59634508	Gm973	ENSMUSG00000047361	453	90	80	56	401	675	590
chr1	59626580	59626664	Gm24545	ENSMUSG00000089276	0	0	0	0	1	0	0
chr1	59639434	59670834	Sumo1	ENSMUSG00000026021	115	17	16	8	156	303	277
chr1	59685006	59711510	Nop58	ENSMUSG00000026020	69	2	0	0	163	395	265
chr1	59691934	59692020	Snord70	ENSMUSG00000077345	0	0	0	0	0	0	0
chr1	59692509	59692592	Gm26293	ENSMUSG00000077358	0	0	0	0	0	0	0
chr1	59704258	59704338	Gm26287	ENSMUSG00000089512	0	0	0	0	0	0	0
chr1	59704790	59704873	Snord11	ENSMUSG00000089093	0	0	0	0	0	0	0
chr1	59764279	59870549	Bmpr2	ENSMUSG00000067336	310	22	25	10	292	627	482
chr1	59913006	59985346	Fam117b	ENSMUSG00000041040	198	18	9	10	163	297	210
chr1	59989070	60043087	Ica1l	ENSMUSG00000026018	219	30	27	24	174	376	291
chr1	60076868	60098645	Wdr12	ENSMUSG00000026019	73	7	5	1	57	162	124
chr1	60098247	60151032	Carf	ENSMUSG00000026017	162	7	11	8	76	168	121
chr1	60117255	60117685	Gm15464	ENSMUSG00000082609	0	0	0	0	0	0	0
chr1	60180599	60338328	Nbeal1	ENSMUSG00000073664	327	19	13	13	223	550	320
chr1	60343323	60388060	Cyp20a1	ENSMUSG00000049439	136	29	27	26	137	236	185
chr1	60409619	60481162	Abi2	ENSMUSG00000026782	183	12	8	6	159	257	198
chr1	60483191	60567104	Raph1	ENSMUSG00000026014	187	22	26	16	211	342	260
chr1	60522839	60523066	Gm11575	ENSMUSG00000081562	0	0	0	0	0	0	0
chr1	60537020	60537436	Gm11576	ENSMUSG00000084400	0	0	0	0	0	0	0
chr1	60592251	60592709	Gm11578	ENSMUSG00000082160	3	0	0	0	2	4	1
chr1	60613698	60613803	Gm23762	ENSMUSG00000088973	0	0	0	0	0	0	0
chr1	60700872	60701937	Gm11577	ENSMUSG00000084151	5	0	0	0	0	3	2
chr1	60703918	60705656	Eif4a-ps4	ENSMUSG00000082209	8	1	0	0	9	29	22
chr1	60716800	60773359	Cd28	ENSMUSG00000026012	121	18	19	32	53	88	64
chr1	60776665	60781834	Gm11579	ENSMUSG00000086795	14	1	4	1	8	23	30
chr1	60778843	60803790	2310016D23Rik	ENSMUSG00000085965	59	6	9	1	23	54	37
chr1	60792490	60793832	Gm11609	ENSMUSG00000083118	3	0	0	0	0	2	0
chr1	60809116	60809942	Gm11581	ENSMUSG00000083355	2	0	0	0	0	6	2
chr1	60887000	60915832	Ctla4	ENSMUSG00000026011	73	1	1	1	11	18	21
chr1	60900898	60901422	Rpl18-ps1	ENSMUSG00000081382	0	0	0	1	1	0	3
chr1	60948230	60948465	Gm11582	ENSMUSG00000080800	1	1	0	0	2	0	0
chr1	60977927	61000320	Icos	ENSMUSG00000026009	53	5	1	1	25	26	12
chr1	61075674	61076225	Rpl17-ps1	ENSMUSG00000082804	4	2	0	4	2	3	2
chr1	61121378	61124004	Gm11590	ENSMUSG00000082661	8	0	0	0	3	5	4
chr1	61196541	61197242	Gm11591	ENSMUSG00000080785	4	0	0	0	3	1	1
chr1	61306636	61307746	Gm11587	ENSMUSG00000085248	0	0	0	0	6	0	2
chr1	61378432	61395904	9530026F06Rik	ENSMUSG00000085447	51	26	16	21	36	53	44
chr1	61440101	61469475	Gm11588	ENSMUSG00000086408	71	3	1	1	16	31	18
chr1	61470441	61470543	Gm25839	ENSMUSG00000089546	0	0	0	0	0	0	0
chr1	61616943	61621149	4930587A21Rik	ENSMUSG00000086009	9	0	1	1	1	0	3
chr1	61638824	62642284	Pard3b	ENSMUSG00000052062	2274	144	139	145	799	1499	1017
chr1	61767415	61851540	4930448K12Rik	ENSMUSG00000085842	169	5	4	0	38	83	57
chr1	62131195	62136109	Gm12747	ENSMUSG00000085019	13	4	0	1	5	10	2
chr1	62456725	62499261	Gm11610	ENSMUSG00000085400	86	4	1	0	23	41	20
chr1	62656695	62657788	Gm11600	ENSMUSG00000081950	5	0	1	4	3	1	3
chr1	62660839	62661716	Gm11599	ENSMUSG00000084333	5	1	2	1	3	3	4
chr1	62703285	62818695	Nrp2	ENSMUSG00000025969	436	101	66	46	615	1067	924
chr1	62958418	63114667	Ino80d	ENSMUSG00000040865	504	80	43	45	453	1008	711
chr1	63032706	63032819	Gm24942	ENSMUSG00000088953	3	0	0	0	1	0	0
chr1	63038214	63038581	Gm11601	ENSMUSG00000081617	0	0	0	0	0	0	0
chr1	63073774	63074019	Gm11603	ENSMUSG00000081429	2	0	0	0	2	1	2
chr1	63114471	63158290	Gm11602	ENSMUSG00000084799	174	30	17	11	266	580	455
chr1	63143596	63176822	Ndufs1	ENSMUSG00000025968	126	15	7	8	128	224	166
chr1	63176825	63180486	Eef1b2	ENSMUSG00000025967	12	0	0	0	27	52	45
chr1	63177983	63178158	uc_338	ENSMUSG00000098850	2	0	0	0	1	10	5
chr1	63178677	63178754	Gm26457	ENSMUSG00000064612	0	0	0	0	0	0	0
chr1	63179004	63179135	Snora41	ENSMUSG00000064602	0	0	0	0	0	0	0
chr1	63182691	63214543	Gpr1	ENSMUSG00000046856	122	16	7	14	124	260	158
chr1	63198031	63198156	Gm23611	ENSMUSG00000094290	2	1	0	1	2	3	3
chr1	63200313	63207614	Gm11607	ENSMUSG00000086730	33	1	0	2	37	59	26
chr1	63266848	63273120	Gm11608	ENSMUSG00000087561	7	0	0	0	2	2	1
chr1	63273226	63273363	Gm24513	ENSMUSG00000092705	0	0	0	0	0	0	0
chr1	63273265	63314576	Zdbf2	ENSMUSG00000027520	86	4	11	4	96	197	138
chr1	63300280	63300383	Gm23448	ENSMUSG00000094214	0	0	0	0	0	0	0
chr1	63357434	63358050	Gm11606	ENSMUSG00000083039	2	0	0	0	0	0	0
chr1	63364720	63365365	Gm11605	ENSMUSG00000081643	7	6	16	15	17	23	15
chr1	63445891	63596515	Adam23	ENSMUSG00000025964	389	41	26	17	228	390	283
chr1	63575488	63575590	Gm22281	ENSMUSG00000087823	0	0	0	0	0	0	0
chr1	63622851	63686927	Dytn	ENSMUSG00000069085	167	5	5	6	62	96	80
chr1	63671468	63671971	Gm12748	ENSMUSG00000083066	2	0	0	0	0	0	0
chr1	63698819	63730318	Mdh1b	ENSMUSG00000025963	88	7	3	5	31	22	29
chr1	63730614	63754655	Fastkd2	ENSMUSG00000025962	34	1	4	1	27	47	38
chr1	63754907	63769267	4933402D24Rik	ENSMUSG00000025961	41	2	1	1	19	30	27
chr1	63844827	63845578	Gm13751	ENSMUSG00000080817	3	0	0	0	0	3	5
chr1	63917848	63935932	Gm13754	ENSMUSG00000082373	47	3	1	1	17	32	23
chr1	63964727	63968999	Gm13749	ENSMUSG00000044689	9	0	0	0	4	12	4
chr1	64029447	64122282	Klf7	ENSMUSG00000025959	280	33	24	19	312	458	369
chr1	64029463	64032927	Gm26649	ENSMUSG00000097272	6	4	0	0	6	12	7
chr1	64042438	64042501	mmu-mir-6899	ENSMUSG00000098487	0	0	0	0	0	0	1
chr1	64078654	64090782	Gm13748	ENSMUSG00000086836	38	2	3	0	39	85	38
chr1	64150201	64150665	Gm13750	ENSMUSG00000086721	3	0	0	0	0	0	0
chr1	64396334	64396403	Gm25748	ENSMUSG00000093228	0	0	0	0	0	0	0
chr1	64532804	64604547	Creb1	ENSMUSG00000025958	174	9	5	6	189	403	251
chr1	64606473	64617242	Mettl21a	ENSMUSG00000025956	39	8	2	8	60	102	64
chr1	64679871	64690659	2810408I11Rik	ENSMUSG00000087213	23	0	0	0	15	25	20
chr1	64690455	64725644	Ccnyl1	ENSMUSG00000070871	90	4	2	4	112	193	110
chr1	64730560	64737750	Fzd5	ENSMUSG00000045005	33	4	5	2	57	147	110
chr1	64785983	64956824	Plekhm3	ENSMUSG00000051344	590	83	65	41	390	670	503
chr1	64934402	64934780	Rpl31-ps24	ENSMUSG00000097264	0	0	0	0	0	0	0
chr1	64993924	64994631	Rpl10a-ps1	ENSMUSG00000084416	2	0	2	1	3	5	1
chr1	65001307	65001462	Gm24788	ENSMUSG00000077471	2	0	0	0	2	0	0
chr1	65012689	65032759	Akr1cl	ENSMUSG00000025955	59	14	9	7	40	57	32
chr1	65028080	65028732	Gm8550	ENSMUSG00000090042	0	0	0	0	0	0	0
chr1	65048554	65051149	Cryge	ENSMUSG00000070870	7	1	1	0	2	6	5
chr1	65061872	65063452	Crygd	ENSMUSG00000067299	8	0	5	4	10	12	6
chr1	65071525	65073689	Crygc	ENSMUSG00000025952	7	2	3	0	4	6	2
chr1	65080228	65082267	Crygb	ENSMUSG00000073658	6	1	0	1	1	2	3
chr1	65100389	65103373	Cryga	ENSMUSG00000044429	10	2	5	5	9	5	10
chr1	65100619	65123214	D630023F18Rik	ENSMUSG00000044816	66	17	13	14	51	63	62
chr1	65158616	65186479	Idh1	ENSMUSG00000025950	85	11	3	6	69	124	135
chr1	65186750	65274012	Pikfyve	ENSMUSG00000025949	186	17	3	9	122	214	139
chr1	65282056	65389244	Pth2r	ENSMUSG00000025946	293	20	17	10	115	182	119
chr1	65550464	65551237	Gm5255	ENSMUSG00000082565	8	6	8	8	7	8	7
chr1	65552682	65552994	Gm8805	ENSMUSG00000082774	0	0	0	0	0	0	0
chr1	65926522	65928307	Crygf	ENSMUSG00000025945	6	6	5	8	6	4	0
chr1	66032183	66032925	Gm8809	ENSMUSG00000081623	4	0	0	0	1	0	0
chr1	66033085	66033425	Gm15659	ENSMUSG00000083242	0	0	0	0	0	0	0
chr1	66062965	66063376	Gm8812	ENSMUSG00000083289	0	0	0	1	2	0	0
chr1	66175273	66442583	Map2	ENSMUSG00000015222	527	33	38	49	203	372	251
chr1	66305889	66306025	Gm24729	ENSMUSG00000088850	0	0	0	0	0	0	0
chr1	66322276	66328796	Gm10558	ENSMUSG00000073656	12	0	0	0	3	0	6
chr1	66436082	66436232	Gm25411	ENSMUSG00000065694	0	0	0	0	0	0	0
chr1	66468367	66699866	Unc80	ENSMUSG00000055567	524	47	41	21	104	182	109
chr1	66700831	66719805	Rpe	ENSMUSG00000026005	52	3	1	1	73	116	87
chr1	66719248	66817562	Kansl1l	ENSMUSG00000026004	163	6	1	3	108	278	113
chr1	66783913	66786445	Gm15789	ENSMUSG00000082057	7	2	0	1	5	15	6
chr1	66830839	66863277	Acadl	ENSMUSG00000026003	98	14	8	9	40	91	65
chr1	66849108	66849602	Gm15793	ENSMUSG00000082769	0	0	0	0	1	3	4
chr1	66856641	66856703	Gm26010	ENSMUSG00000089420	0	0	0	0	0	0	0
chr1	66866797	66866926	Gm25832	ENSMUSG00000077328	0	0	0	0	0	0	0
chr1	66924295	66945404	Myl1	ENSMUSG00000061816	38	0	0	1	20	15	11
chr1	66948563	66948940	Rpl31-ps14	ENSMUSG00000094191	0	0	0	0	0	1	0
chr1	66951829	66953469	Gm15826	ENSMUSG00000082212	4	0	0	0	0	0	0
chr1	67000517	67038872	Lancl1	ENSMUSG00000026000	128	14	11	7	64	102	68
chr1	67123026	67231259	Cps1	ENSMUSG00000025991	213	1	8	10	43	68	40
chr1	67249200	67323609	Gm15668	ENSMUSG00000086204	156	13	10	5	25	35	24
chr1	67257224	67257352	Gm26342	ENSMUSG00000077745	0	0	0	0	0	0	0
chr1	67585053	67587036	Kif22-ps	ENSMUSG00000082473	9	2	2	0	4	0	2
chr1	67616975	67617052	Gm22548	ENSMUSG00000095282	0	0	0	0	0	0	0
chr1	67792481	67805324	Gm15669	ENSMUSG00000085075	29	0	0	1	5	11	1
chr1	67973676	67973777	Gm23189	ENSMUSG00000096031	0	0	0	0	0	0	0
chr1	68024243	68025896	Gm15671	ENSMUSG00000087329	2	0	0	0	2	0	0
chr1	68032186	69108059	Erbb4	ENSMUSG00000062209	1719	72	81	94	359	631	403
chr1	68293280	68293726	Gm15670	ENSMUSG00000083795	0	0	0	0	0	0	0
chr1	68384942	68385035	Gm25542	ENSMUSG00000080539	0	0	0	0	0	0	0
chr1	69091913	69106740	Gm16076	ENSMUSG00000087514	27	2	0	0	11	17	3
chr1	69130914	69131299	Gm8840	ENSMUSG00000084332	2	0	0	0	5	4	2
chr1	69531214	69685960	Ikzf2	ENSMUSG00000025997	307	15	7	6	154	354	238
chr1	69826988	70725132	Spag16	ENSMUSG00000053153	1783	104	107	109	378	687	466
chr1	69921473	69921747	Gm22665	ENSMUSG00000089345	0	0	0	0	0	0	0
chr1	69955004	69955129	Gm23879	ENSMUSG00000080524	0	0	0	0	0	0	0
chr1	70596815	70596921	Gm23422	ENSMUSG00000075952	0	0	0	0	0	0	0
chr1	70725715	70885397	Vwc2l	ENSMUSG00000045648	315	22	9	13	74	149	106
chr1	71027498	71103146	Bard1	ENSMUSG00000026196	155	14	5	9	119	177	126
chr1	71039652	71040030	Gm16236	ENSMUSG00000089965	0	0	0	0	0	0	0
chr1	71243090	71414910	Abca12	ENSMUSG00000050296	386	19	20	15	121	274	152
chr1	71557150	71579631	Atic	ENSMUSG00000026192	87	26	20	20	94	188	146
chr1	71585523	71653171	Fn1	ENSMUSG00000026193	230	131	108	104	560	1091	784
chr1	71652837	71662843	Apol7d	ENSMUSG00000073652	31	3	2	0	39	61	60
chr1	72004288	72004770	Gm5528	ENSMUSG00000059483	0	0	0	1	1	1	0
chr1	72159233	72212307	Mreg	ENSMUSG00000039395	209	90	77	54	344	713	523
chr1	72226240	72226430	Gm25360	ENSMUSG00000094655	0	0	0	0	5	8	9
chr1	72236465	72274869	D230017M19Rik	ENSMUSG00000097131	136	26	18	14	310	517	438
chr1	72236946	72237136	Gm23472	ENSMUSG00000094050	2	0	0	0	6	9	16
chr1	72244213	72244403	Gm24497	ENSMUSG00000093956	2	0	1	0	9	15	11
chr1	72255008	72255198	Gm25939	ENSMUSG00000093843	2	1	0	0	6	14	12
chr1	72259167	72284314	Pecr	ENSMUSG00000026189	106	27	18	15	124	241	164
chr1	72284369	72303104	Tmem169	ENSMUSG00000026188	84	23	24	8	49	90	54
chr1	72307421	72394952	Xrcc5	ENSMUSG00000026187	261	41	50	60	179	280	213
chr1	72427112	72536930	March4	ENSMUSG00000039372	365	83	51	74	182	346	217
chr1	72459499	72460027	Gm15843	ENSMUSG00000085812	4	2	2	1	2	5	1
chr1	72583251	72633134	Smarcal1	ENSMUSG00000039354	203	134	104	96	219	312	237
chr1	72642980	72700564	Ankar	ENSMUSG00000039342	155	12	8	11	65	123	99
chr1	72711260	72713809	Rpl37a	ENSMUSG00000046330	7	0	0	0	9	18	26
chr1	72824503	72852474	Igfbp2	ENSMUSG00000039323	153	51	44	60	343	817	564
chr1	72857932	72874884	Igfbp5	ENSMUSG00000026185	73	12	7	21	74	123	96
chr1	73015083	73015899	Tnp1	ENSMUSG00000026182	4	0	1	0	4	6	2
chr1	73392246	73392399	Pinc	ENSMUSG00000098697	0	0	0	0	0	0	0
chr1	73763710	73763835	Gm25329	ENSMUSG00000088666	0	0	0	0	0	0	0
chr1	73855477	73855575	mmu-mir-6351	ENSMUSG00000098504	0	0	0	0	0	0	0
chr1	73910231	74124447	Tns1	ENSMUSG00000055322	1293	787	728	642	1605	2714	2200
chr1	74125541	74148223	Rufy4	ENSMUSG00000061815	121	39	36	17	75	126	96
chr1	74153989	74161238	Cxcr2	ENSMUSG00000026180	31	12	10	7	23	16	18
chr1	74191785	74194631	Cxcr1	ENSMUSG00000048480	14	16	5	2	6	8	12
chr1	74206554	74206620	Mir1928	ENSMUSG00000087820	0	0	0	0	0	0	0
chr1	74212813	74212919	Gm25524	ENSMUSG00000094768	0	0	0	0	0	0	0
chr1	74236497	74268209	Arpc2	ENSMUSG00000006304	116	16	20	9	179	284	225
chr1	74278550	74279624	Gpbar1	ENSMUSG00000064272	13	11	17	24	36	106	58
chr1	74279840	74284738	Aamp	ENSMUSG00000006299	31	16	23	25	46	86	51
chr1	74284930	74353694	Pnkd	ENSMUSG00000026179	400	159	154	106	513	876	694
chr1	74288247	74305622	Tmbim1	ENSMUSG00000006301	124	68	74	40	239	453	352
chr1	74362108	74369321	Gm216	ENSMUSG00000073650	40	21	7	7	21	59	41
chr1	74375203	74386062	Slc11a1	ENSMUSG00000026177	62	71	79	71	137	149	136
chr1	74391509	74397285	Ctdsp1	ENSMUSG00000026176	35	33	32	34	92	118	100
chr1	74394310	74394394	Mir26b	ENSMUSG00000065468	0	0	0	0	0	0	0
chr1	74409376	74435559	Vil1	ENSMUSG00000026175	143	75	68	76	183	206	179
chr1	74435510	74544286	Usp37	ENSMUSG00000033364	362	43	23	33	353	724	554
chr1	74506058	74530844	Rqcd1	ENSMUSG00000026174	93	19	2	12	117	219	161
chr1	74542888	74567794	Plcd4	ENSMUSG00000026173	127	26	27	20	114	236	148
chr1	74565127	74588246	Zfp142	ENSMUSG00000026135	75	37	35	30	71	148	117
chr1	74586896	74586972	Gm25035	ENSMUSG00000093155	3	2	0	0	3	4	7
chr1	74588289	74592443	Bcs1l	ENSMUSG00000026172	22	13	8	6	52	67	68
chr1	74593748	74601397	Rnf25	ENSMUSG00000026171	35	10	14	6	54	69	61
chr1	74601445	74636894	Stk36	ENSMUSG00000033276	166	53	54	47	119	231	170
chr1	74661745	74701832	Ttll4	ENSMUSG00000033257	135	16	8	11	133	176	153
chr1	74713574	74737890	Cyp27a1	ENSMUSG00000026170	112	27	22	27	90	194	140
chr1	74739499	74749221	Prkag3	ENSMUSG00000006542	49	21	17	26	29	41	22
chr1	74764798	74764890	ZNFX1-AS1_2	ENSMUSG00000098351	0	0	0	0	0	0	0
chr1	74771892	74785319	Wnt6	ENSMUSG00000033227	79	23	22	15	100	121	139
chr1	74791516	74804179	Wnt10a	ENSMUSG00000026167	87	27	18	14	123	221	146
chr1	74850895	74879953	Gm16582	ENSMUSG00000089964	143	28	14	9	109	218	194
chr1	74855029	74857732	Cdk5r2	ENSMUSG00000090071	17	5	5	0	25	24	25
chr1	74881509	74885419	Fev	ENSMUSG00000055197	23	6	2	0	24	37	21
chr1	74889934	74893143	Cryba2	ENSMUSG00000006546	18	3	5	2	12	14	18
chr1	74900652	74900726	Mir375	ENSMUSG00000065616	0	0	0	0	0	0	0
chr1	74902071	74935599	Ccdc108	ENSMUSG00000047021	201	96	105	62	147	158	154
chr1	74902371	74907653	Gm15841	ENSMUSG00000089653	22	21	29	23	35	30	24
chr1	74945319	74951651	Ihh	ENSMUSG00000006538	38	33	41	68	66	108	84
chr1	74967139	75046639	Nhej1	ENSMUSG00000026162	253	27	14	13	149	221	144
chr1	75125544	75133890	Slc23a3	ENSMUSG00000026205	52	22	9	13	53	100	64
chr1	75134554	75142368	Cnppd1	ENSMUSG00000033159	41	11	8	3	33	49	54
chr1	75142786	75147909	Fam134a	ENSMUSG00000049339	36	25	7	5	35	48	35
chr1	75168646	75171629	Zfand2b	ENSMUSG00000026197	16	9	5	7	62	97	65
chr1	75171717	75180392	Abcb6	ENSMUSG00000026198	57	29	29	23	75	123	112
chr1	75180866	75191923	Atg9a	ENSMUSG00000033124	87	36	51	59	157	265	197
chr1	75192151	75199387	Ankzf1	ENSMUSG00000026199	41	26	18	22	63	140	72
chr1	75198243	75210778	Glb1l	ENSMUSG00000026200	61	25	14	16	58	184	119
chr1	75209647	75209731	AC166150.1	ENSMUSG00000099204	0	0	0	0	0	0	0
chr1	75210838	75215606	Stk16	ENSMUSG00000026201	35	15	12	4	88	167	89
chr1	75214974	75219253	Tuba4a	ENSMUSG00000026202	21	3	5	2	93	136	119
chr1	75220095	75232093	A630095N17Rik	ENSMUSG00000096094	61	18	11	10	72	121	86
chr1	75236465	75244804	Dnajb2	ENSMUSG00000026203	50	68	60	49	131	203	171
chr1	75247041	75264208	Ptprn	ENSMUSG00000026204	90	36	37	35	132	229	165
chr1	75272199	75278415	Resp18	ENSMUSG00000033061	30	3	0	1	15	21	17
chr1	75307896	75317637	Dnpep	ENSMUSG00000026209	57	56	65	28	80	114	97
chr1	75360329	75368579	Des	ENSMUSG00000026208	51	27	42	32	79	137	92
chr1	75368212	75375012	Gm15179	ENSMUSG00000085653	34	16	27	18	50	140	65
chr1	75375297	75432320	Speg	ENSMUSG00000026207	364	318	372	413	713	1079	952
chr1	75392131	75396363	Gm15178	ENSMUSG00000086053	25	14	8	5	28	50	33
chr1	75435930	75443179	Gmppa	ENSMUSG00000033021	42	29	23	17	64	124	69
chr1	75450436	75474343	Asic4	ENSMUSG00000033007	120	68	97	103	178	296	265
chr1	75474569	75479471	Chpf	ENSMUSG00000032997	35	36	42	69	70	99	111
chr1	75479310	75506452	Obsl1	ENSMUSG00000026211	158	151	163	175	323	529	469
chr1	75479532	75485705	Tmem198	ENSMUSG00000051703	26	29	34	44	56	76	71
chr1	75507077	75510366	Inha	ENSMUSG00000032968	22	26	16	23	46	76	55
chr1	75514107	75514283	Gm15181	ENSMUSG00000082745	2	2	0	0	3	2	1
chr1	75521529	75537335	Stk11ip	ENSMUSG00000026213	94	60	63	51	101	92	102
chr1	75542211	75542558	Gm15183	ENSMUSG00000082059	2	0	0	0	0	0	1
chr1	75546266	75562172	Slc4a3	ENSMUSG00000006576	113	128	182	245	252	424	362
chr1	75568083	75568574	Gm15180	ENSMUSG00000083244	0	0	0	0	0	0	0
chr1	75624654	75626329	Gm15182	ENSMUSG00000082528	0	0	0	0	3	1	0
chr1	75636390	75637179	Gm5257	ENSMUSG00000082012	5	5	2	3	2	4	3
chr1	76509560	76509643	mmu-mir-6343	ENSMUSG00000098611	0	0	0	0	0	0	3
chr1	77144753	77144846	Gm25974	ENSMUSG00000089326	2	0	0	0	2	3	0
chr1	77367185	77515088	Epha4	ENSMUSG00000026235	451	44	40	41	493	952	613
chr1	77496653	77496768	mmu-mir-6352	ENSMUSG00000099141	0	0	0	0	0	0	0
chr1	77898283	77898446	Gm26263	ENSMUSG00000065215	2	0	0	0	0	0	0
chr1	78101267	78197134	Pax3	ENSMUSG00000004872	271	37	41	23	193	347	283
chr1	78310346	78420286	Sgpp2	ENSMUSG00000032908	386	78	46	49	252	299	255
chr1	78417958	78488859	Farsb	ENSMUSG00000026245	219	34	26	17	187	311	204
chr1	78497806	78511963	BC035947	ENSMUSG00000090486	60	48	30	39	55	56	55
chr1	78510991	78538173	Mogat1	ENSMUSG00000012187	94	18	15	6	67	68	92
chr1	78657825	78706987	Acsl3	ENSMUSG00000032883	183	36	25	16	276	497	395
chr1	78658038	78667588	Utp14b	ENSMUSG00000079470	32	4	4	1	55	120	95
chr1	78816949	78820024	Kcne4	ENSMUSG00000047330	15	0	0	9	5	4	10
chr1	78967637	78968079	Gm5830	ENSMUSG00000072978	0	0	0	0	0	0	0
chr1	79045608	79045701	AC166333.1	ENSMUSG00000098911	0	0	0	0	0	0	0
chr1	79434669	79440090	Scg2	ENSMUSG00000050711	16	2	1	0	8	8	13
chr1	79513739	79513864	Gm24160	ENSMUSG00000077782	0	0	0	0	0	0	0
chr1	79606876	79671972	Ap1s3	ENSMUSG00000054702	171	50	19	25	111	212	169
chr1	79702262	79776143	Wdfy1	ENSMUSG00000073643	230	58	59	44	183	313	222
chr1	79776018	79781445	Mrpl44	ENSMUSG00000026248	14	0	1	0	22	26	8
chr1	79794197	79858696	Serpine2	ENSMUSG00000026249	236	35	20	32	223	357	238
chr1	79922536	79923426	Gm5529	ENSMUSG00000067106	4	1	0	2	1	0	4
chr1	80135466	80135572	Gm23934	ENSMUSG00000096297	0	0	0	0	0	0	0
chr1	80198706	80218473	Fam124b	ENSMUSG00000043230	68	12	6	6	29	64	39
chr1	80264923	80340480	Cul3	ENSMUSG00000004364	119	1	2	3	111	262	155
chr1	80383104	80385188	Gm6189	ENSMUSG00000090637	7	4	8	6	8	4	6
chr1	80501073	80758553	Dock10	ENSMUSG00000038608	562	33	29	17	95	199	145
chr1	81076950	81341764	Nyap2	ENSMUSG00000054976	482	17	22	18	98	145	88
chr1	81741985	81742969	Gm5530	ENSMUSG00000087008	14	1	1	4	6	11	12
chr1	82131916	82132019	mmu-mir-6344	ENSMUSG00000098797	0	0	0	0	0	0	0
chr1	82233101	82291416	Irs1	ENSMUSG00000055980	162	35	44	38	194	319	246
chr1	82233112	82235933	Gm9747	ENSMUSG00000022591	10	0	0	0	7	19	5
chr1	82316452	82445366	Rhbdd1	ENSMUSG00000026142	403	56	31	23	186	313	214
chr1	82396697	82396817	Gm22112	ENSMUSG00000096779	0	0	0	0	0	0	0
chr1	82452558	82586849	Col4a4	ENSMUSG00000067158	586	139	99	92	267	445	297
chr1	82586921	82722059	Col4a3	ENSMUSG00000079465	537	94	84	108	282	527	368
chr1	82635013	82635110	n-R5s213	ENSMUSG00000065055	2	0	1	1	0	2	0
chr1	82691928	82725117	C430014B12Rik	ENSMUSG00000097564	134	16	16	14	53	121	76
chr1	82724890	82752394	Mff	ENSMUSG00000026150	54	1	0	3	29	68	37
chr1	82756649	82768461	Tm4sf20	ENSMUSG00000026149	40	8	1	4	27	71	39
chr1	82839446	82839498	Gm22396	ENSMUSG00000093782	0	0	0	0	0	0	0
chr1	82839483	82896275	Agfg1	ENSMUSG00000026159	141	23	12	8	168	277	208
chr1	83012523	83038448	Slc19a3	ENSMUSG00000038496	67	4	0	1	42	74	67
chr1	83116766	83119167	Ccl20	ENSMUSG00000026166	3	0	0	0	0	2	0
chr1	83159752	83210574	Daw1	ENSMUSG00000053161	126	21	4	5	48	75	46
chr1	83216671	83216791	n-R5s214	ENSMUSG00000084443	0	0	0	0	0	0	3
chr1	83254139	83408200	Sphkap	ENSMUSG00000026163	365	22	15	11	69	121	78
chr1	83314513	83315300	Gm6374	ENSMUSG00000079140	3	0	0	0	1	2	0
chr1	83795912	83796032	Gm25754	ENSMUSG00000094946	0	0	0	0	0	0	0
chr1	83921918	83922041	Gm24555	ENSMUSG00000077736	0	0	0	0	0	0	0
chr1	84036296	84364180	Pid1	ENSMUSG00000045658	850	78	57	54	498	1115	647
chr1	84218849	84218961	mmu-mir-6353	ENSMUSG00000098851	2	0	2	0	0	1	0
chr1	84369841	84696221	Dner	ENSMUSG00000036766	1038	109	103	78	415	763	531
chr1	84695839	84695915	Mir5126	ENSMUSG00000093254	0	0	0	0	0	0	0
chr1	84721189	84839304	Trip12	ENSMUSG00000026219	297	24	13	22	496	1039	616
chr1	84839841	84900487	Fbxo36	ENSMUSG00000073633	321	47	42	38	548	1069	875
chr1	84905898	84935125	Slc16a14	ENSMUSG00000026220	137	54	30	33	115	233	166
chr1	84963669	84964559	Gm15433	ENSMUSG00000096802	1	1	0	3	2	1	4
chr1	84992690	85270566	C130026I21Rik	ENSMUSG00000052477	928	275	299	336	475	665	605
chr1	85012114	85012704	Rpl19-ps1	ENSMUSG00000064281	6	7	11	20	13	25	19
chr1	85012367	85012446	AC167036.1	ENSMUSG00000098842	1	5	10	13	10	13	10
chr1	85027954	85041958	Gm7582	ENSMUSG00000061852	55	24	14	6	22	33	24
chr1	85061154	85062642	Gm2389	ENSMUSG00000089976	3	1	2	0	2	1	1
chr1	85083069	85109853	A530032D15Rik	ENSMUSG00000089844	88	12	10	8	26	35	36
chr1	85100164	85100535	Gm10553	ENSMUSG00000073631	2	0	0	0	1	0	0
chr1	85105946	85114035	A530040E14Rik	ENSMUSG00000072109	33	23	12	14	20	29	34
chr1	85115319	85117237	Gm16038	ENSMUSG00000090128	15	4	2	4	10	16	9
chr1	85156809	85157722	Gm2635	ENSMUSG00000089763	1	2	3	0	3	1	0
chr1	85159764	85194260	Gm6264	ENSMUSG00000089716	100	6	8	4	18	20	25
chr1	85199613	85213786	Gm7609	ENSMUSG00000079457	54	16	16	6	22	24	13
chr1	85246851	85255465	Gm16028	ENSMUSG00000090252	31	3	8	6	9	15	8
chr1	85266698	85285491	Gm16026	ENSMUSG00000079455	84	17	19	18	39	46	49
chr1	85308659	85327306	Gm2619	ENSMUSG00000091199	65	15	7	6	18	33	19
chr1	85326729	85342615	Gm16025	ENSMUSG00000089652	50	6	6	6	12	17	6
chr1	85332716	85342086	Gm7281	ENSMUSG00000089937	23	3	3	4	7	12	5
chr1	85484252	85485142	Gm2666	ENSMUSG00000096292	1	4	3	1	3	3	3
chr1	85511133	85527161	Gm16092	ENSMUSG00000089714	51	8	5	7	8	12	12
chr1	85526602	85552178	Gm7592	ENSMUSG00000090186	86	21	12	10	26	33	24
chr1	85575676	85577295	G530012D18Rik	ENSMUSG00000094127	8	1	2	2	3	7	4
chr1	85576899	85598817	Sp110	ENSMUSG00000070034	109	49	43	18	74	78	74
chr1	85599286	85599839	Gm16094	ENSMUSG00000090103	3	1	1	3	3	2	0
chr1	85600378	85645037	Sp140	ENSMUSG00000070031	146	18	17	9	32	54	58
chr1	85604085	85611896	Gm10552	ENSMUSG00000073628	25	5	6	3	10	17	16
chr1	85641222	85650585	Gm17017	ENSMUSG00000090246	37	5	5	6	8	4	9
chr1	85649988	85709998	Sp100	ENSMUSG00000026222	217	22	9	13	62	87	63
chr1	85674882	85674985	n-R5s215	ENSMUSG00000064414	0	0	0	0	0	0	0
chr1	85717083	85778643	A630001G21Rik	ENSMUSG00000052760	269	61	30	47	142	333	201
chr1	85751948	85752074	mmu-mir-8096	ENSMUSG00000098634	0	0	0	0	0	0	0
chr1	85763794	85763871	Gm25472	ENSMUSG00000094834	2	0	0	0	2	8	4
chr1	85784713	85784962	Gm22906	ENSMUSG00000092932	2	0	0	0	1	3	2
chr1	85793441	85851576	Cab39	ENSMUSG00000036707	159	12	11	10	154	257	227
chr1	85894281	85908675	Itm2c	ENSMUSG00000026223	88	40	45	29	146	213	144
chr1	85928483	85940624	4933407L21Rik	ENSMUSG00000026224	61	23	15	8	42	64	43
chr1	85939537	85961055	Gpr55	ENSMUSG00000049608	100	28	20	28	56	91	76
chr1	86016816	86029958	Spata3	ENSMUSG00000026226	47	22	16	19	69	55	80
chr1	86045863	86055456	2810459M11Rik	ENSMUSG00000026227	60	30	13	6	91	128	91
chr1	86064387	86139151	Psmd1	ENSMUSG00000026229	222	38	19	25	200	466	264
chr1	86087301	86087422	Gm22786	ENSMUSG00000077274	0	0	0	0	0	0	0
chr1	86099026	86111970	Htr2b	ENSMUSG00000026228	31	3	2	4	42	103	73
chr1	86133637	86162788	Gm21972	ENSMUSG00000094638	147	47	25	15	139	333	249
chr1	86154780	86278284	Armc9	ENSMUSG00000062590	627	213	205	152	571	1020	729
chr1	86275509	86301375	Gm16341	ENSMUSG00000087538	174	59	37	24	181	345	216
chr1	86303221	86307303	B3gnt7	ENSMUSG00000079445	33	1	5	3	89	178	120
chr1	86323267	86323593	Gm5258	ENSMUSG00000091806	0	0	0	0	0	0	0
chr1	86344719	86359455	Ncl	ENSMUSG00000026234	32	1	2	2	65	119	92
chr1	86351169	86351301	Snora75	ENSMUSG00000064837	0	0	0	0	0	0	0
chr1	86352008	86352087	Gm24148	ENSMUSG00000064696	0	0	0	0	0	0	0
chr1	86356261	86356330	Snord82	ENSMUSG00000064823	0	0	0	0	0	0	0
chr1	86359574	86373791	C130036L24Rik	ENSMUSG00000073627	66	7	11	9	125	238	171
chr1	86386242	86388162	Nmur1	ENSMUSG00000026237	10	19	5	12	16	11	17
chr1	86426329	86428049	1700019O17Rik	ENSMUSG00000036574	17	28	44	29	56	82	35
chr1	86526736	86530698	Ptma	ENSMUSG00000026238	17	2	0	1	58	98	86
chr1	86542994	86582629	Pde6d	ENSMUSG00000026239	178	24	9	13	158	297	221
chr1	86582904	86606978	Cops7b	ENSMUSG00000026240	93	16	21	15	94	152	132
chr1	86637552	86637608	Gm22955	ENSMUSG00000084468	0	0	0	0	0	0	0
chr1	86666293	86670573	Nppc	ENSMUSG00000026241	20	7	2	2	18	36	12
chr1	86703804	87050097	Dis3l2	ENSMUSG00000053333	1047	127	93	69	508	782	573
chr1	86908762	86909703	Gm6136	ENSMUSG00000084106	4	2	1	2	6	12	10
chr1	87086690	87089928	Alppl2	ENSMUSG00000026246	22	33	22	35	27	33	38
chr1	87098002	87101606	Alpi	ENSMUSG00000079440	28	16	22	9	26	44	31
chr1	87125008	87127912	Akp3	ENSMUSG00000036500	21	17	12	9	28	24	20
chr1	87147655	87156521	Ecel1	ENSMUSG00000026247	57	46	42	31	85	92	84
chr1	87183313	87188405	Prss56	ENSMUSG00000036480	46	29	30	14	123	182	184
chr1	87190652	87200069	Chrnd	ENSMUSG00000026251	57	21	41	42	45	60	58
chr1	87205811	87211835	Chrng	ENSMUSG00000026253	43	29	39	35	89	144	106
chr1	87213914	87240488	Eif4e2	ENSMUSG00000026254	104	7	5	4	180	340	295
chr1	87251148	87251248	Gm26187	ENSMUSG00000088318	0	0	0	0	0	0	0
chr1	87264363	87310839	Efhd1	ENSMUSG00000026255	222	95	44	26	266	424	333
chr1	87264481	87265174	Gm16535	ENSMUSG00000089821	3	0	0	0	1	8	0
chr1	87326998	87450796	Gigyf2	ENSMUSG00000048000	285	23	12	21	284	646	438
chr1	87341455	87341561	Gm22549	ENSMUSG00000095281	0	0	0	0	0	0	0
chr1	87386363	87394729	Kcnj13	ENSMUSG00000079436	12	1	1	1	5	14	13
chr1	87415255	87415349	Gm23504	ENSMUSG00000089613	0	0	0	0	0	0	0
chr1	87470264	87475459	3110079O15Rik	ENSMUSG00000026258	49	40	37	35	85	93	89
chr1	87476834	87573870	Ngef	ENSMUSG00000026259	438	148	145	124	297	420	317
chr1	87509889	87597845	Neu2	ENSMUSG00000079434	361	78	54	46	171	240	196
chr1	87514175	87514297	Gm17181	ENSMUSG00000091123	0	0	0	0	0	0	0
chr1	87543635	87544692	Gm6153	ENSMUSG00000090994	3	1	0	0	0	0	0
chr1	87620312	87720507	Inpp5d	ENSMUSG00000026288	468	156	142	76	352	611	479
chr1	87755870	87792428	Atg16l1	ENSMUSG00000026289	134	43	26	36	191	334	256
chr1	87776938	87777209	Gm25395	ENSMUSG00000087968	0	0	0	0	0	0	0
chr1	87784556	87784820	Scarna6	ENSMUSG00000089281	0	0	0	0	0	0	0
chr1	87796467	87796817	5830472F04Rik	ENSMUSG00000073623	0	0	0	0	0	0	2
chr1	87803680	87845158	Sag	ENSMUSG00000056055	218	89	51	34	153	319	235
chr1	87853287	87944489	Dgkd	ENSMUSG00000070738	355	84	68	55	369	667	486
chr1	87945121	88008551	Usp40	ENSMUSG00000005501	186	18	20	14	131	309	147
chr1	88015924	88016033	Gm25198	ENSMUSG00000095942	0	0	0	0	0	0	0
chr1	88022381	88023962	Gm5832	ENSMUSG00000084021	3	0	1	0	0	3	3
chr1	88025211	88026059	Gm15375	ENSMUSG00000083478	5	0	0	0	1	1	1
chr1	88055388	88219004	Ugt1a10	ENSMUSG00000090165	537	35	28	24	182	323	204
chr1	88055393	88218584	Gm20528	ENSMUSG00000092220	536	35	25	24	182	323	204
chr1	88070800	88218997	Ugt1a9	ENSMUSG00000090175	481	30	28	23	173	293	181
chr1	88087813	88219004	Ugt1a8	ENSMUSG00000089675	431	27	27	20	165	273	169
chr1	88095062	88220002	Ugt1a7c	ENSMUSG00000090124	401	25	27	19	148	232	139
chr1	88097918	88098131	Gm15373	ENSMUSG00000082837	2	0	0	0	0	2	1
chr1	88103252	88220002	Ugt1a6a	ENSMUSG00000054545	373	24	26	17	137	207	125
chr1	88103252	88219003	Ugt1a6b	ENSMUSG00000090145	373	24	26	17	137	207	125
chr1	88126776	88127609	Gm15372	ENSMUSG00000084195	3	1	0	0	0	0	0
chr1	88129581	88129833	Gm15370	ENSMUSG00000081261	2	0	0	0	0	0	0
chr1	88146376	88146769	Gm15369	ENSMUSG00000081602	3	0	0	0	1	3	0
chr1	88151038	88151881	Gm15374	ENSMUSG00000082513	4	0	0	1	1	0	0
chr1	88153788	88154571	Gm15371	ENSMUSG00000082677	2	0	0	0	0	0	1
chr1	88166012	88218997	Ugt1a5	ENSMUSG00000089943	154	9	20	8	43	55	49
chr1	88186662	88187519	Gm15368	ENSMUSG00000081488	4	0	0	0	1	0	0
chr1	88191901	88192683	Gm15376	ENSMUSG00000083277	5	0	0	0	1	0	0
chr1	88200601	88218997	Ugt1a2	ENSMUSG00000090171	61	3	14	6	18	35	21
chr1	88204732	88205748	Dnajb3	ENSMUSG00000081984	2	0	0	0	0	0	0
chr1	88211959	88218997	Ugt1a1	ENSMUSG00000089960	32	2	11	5	17	19	14
chr1	88226986	88262289	Mroh2a	ENSMUSG00000079429	222	376	349	216	418	317	366
chr1	88262471	88277633	Hjurp	ENSMUSG00000044783	82	219	221	273	414	686	629
chr1	88277661	88389293	Trpm8	ENSMUSG00000036251	396	70	48	29	217	261	211
chr1	88347489	88352930	4930453O03Rik	ENSMUSG00000085420	22	7	2	0	6	11	6
chr1	88406961	88426438	Spp2	ENSMUSG00000026295	60	7	8	12	29	36	37
chr1	88501123	88509886	Glrp1	ENSMUSG00000062310	27	6	8	8	38	33	17
chr1	88673125	88702221	Arl4c	ENSMUSG00000049866	131	46	26	30	153	318	188
chr1	88754890	88755739	2410088K16Rik	ENSMUSG00000097398	4	4	0	1	10	14	4
chr1	89070415	89155068	Sh3bp4	ENSMUSG00000036206	461	209	167	155	666	1354	1088
chr1	89454811	89895282	Agap1	ENSMUSG00000055013	1987	1181	1097	848	2368	3522	2640
chr1	89563360	89563474	Gm25180	ENSMUSG00000088371	0	0	0	1	1	7	1
chr1	89684802	89685112	Gm26037	ENSMUSG00000088775	0	0	0	0	0	0	0
chr1	89927962	89933290	Gbx2	ENSMUSG00000034486	23	9	4	1	31	78	79
chr1	89930234	89931862	D130058E05Rik	ENSMUSG00000092627	10	5	2	0	13	26	20
chr1	89952591	90014666	Asb18	ENSMUSG00000067081	265	142	124	104	226	340	292
chr1	90042132	90153401	Iqca	ENSMUSG00000026301	419	124	67	53	217	277	263
chr1	90203980	90216751	Ackr3	ENSMUSG00000044337	70	21	14	18	79	132	115
chr1	90327312	90327418	5S_rRNA	ENSMUSG00000098368	1	1	1	0	3	2	0
chr1	90603425	90613341	Cops8	ENSMUSG00000034432	44	10	12	5	31	48	61
chr1	90675161	90679793	Gm9991	ENSMUSG00000056128	26	4	6	3	24	17	21
chr1	90765923	90843971	Col6a3	ENSMUSG00000048126	335	150	121	97	262	365	315
chr1	90915085	90951142	Mlph	ENSMUSG00000026303	178	68	43	35	91	156	133
chr1	90953108	90954012	Prlh	ENSMUSG00000090550	8	7	2	14	10	17	13
chr1	90958133	90969661	Rab17	ENSMUSG00000026304	57	21	26	11	40	89	47
chr1	90998727	91128944	Lrrfip1	ENSMUSG00000026305	595	255	232	123	687	1402	906
chr1	91145103	91170795	Rbm44	ENSMUSG00000070732	80	10	5	3	39	61	65
chr1	91179822	91225196	Ramp1	ENSMUSG00000034353	238	122	70	41	206	221	209
chr1	91250311	91288877	Ube2f	ENSMUSG00000034343	124	20	12	4	118	240	147
chr1	91296045	91296936	Gm7785	ENSMUSG00000083064	0	0	0	0	0	0	0
chr1	91297203	91304405	Gm26683	ENSMUSG00000097285	46	20	19	5	56	145	101
chr1	91298338	91321075	Scly	ENSMUSG00000026307	146	108	111	98	200	371	275
chr1	91305092	91321101	Gm17090	ENSMUSG00000090322	101	87	95	95	145	232	180
chr1	91322075	91348306	Espnl	ENSMUSG00000049515	175	218	292	420	372	534	468
chr1	91351016	91362416	Klhl30	ENSMUSG00000026308	86	80	78	88	114	192	168
chr1	91366430	91374216	Fam132b	ENSMUSG00000047443	66	66	77	47	121	226	209
chr1	91375831	91398783	Ilkap	ENSMUSG00000026309	87	14	8	8	127	178	159
chr1	91411483	91414038	Hes6	ENSMUSG00000067071	19	3	6	7	57	108	103
chr1	91415984	91459330	Per2	ENSMUSG00000055866	249	187	168	157	279	370	318
chr1	91494668	91529303	Traf3ip1	ENSMUSG00000034292	149	66	33	35	129	273	148
chr1	91540565	91559590	Asb1	ENSMUSG00000026311	78	18	5	10	66	118	105
chr1	91801461	91848028	Twist2	ENSMUSG00000007805	227	122	94	43	230	360	242
chr1	91928785	91931176	Hdac4	ENSMUSG00000073617	10	5	14	10	12	16	18
chr1	91932757	92148393	Hdac4	ENSMUSG00000026313	879	254	180	138	659	1181	847
chr1	91989051	91992628	Gm26720	ENSMUSG00000096941	19	11	7	8	15	25	31
chr1	92439010	92473860	Ndufa10	ENSMUSG00000026260	138	78	43	32	122	217	162
chr1	92464483	92464542	mmu-mir-6900	ENSMUSG00000098288	0	0	0	0	2	3	2
chr1	92479681	92480619	Olfr1416	ENSMUSG00000067064	6	1	1	0	0	2	2
chr1	92490818	92491753	Olfr1415	ENSMUSG00000057464	6	0	1	0	0	1	1
chr1	92511048	92518515	Olfr1414	ENSMUSG00000042849	39	12	14	9	18	23	13
chr1	92572374	92572749	1700054K02Rik	ENSMUSG00000097001	0	0	0	0	0	0	0
chr1	92573125	92574206	Olfr1413	ENSMUSG00000058904	6	2	0	0	0	0	0
chr1	92588332	92589297	Olfr1412	ENSMUSG00000046300	7	1	0	1	2	1	2
chr1	92596521	92597492	Olfr1411	ENSMUSG00000062497	7	0	0	0	1	0	0
chr1	92607839	92608847	Olfr1410	ENSMUSG00000063583	7	1	1	0	2	3	1
chr1	92619881	92621001	Olfr12	ENSMUSG00000061616	7	3	0	0	0	0	2
chr1	92637145	92641985	Myeov2	ENSMUSG00000073616	32	23	23	31	61	75	57
chr1	92644218	92648841	Otos	ENSMUSG00000044055	33	5	16	12	19	58	40
chr1	92831645	92860198	Gpc1	ENSMUSG00000034220	190	161	190	195	339	509	379
chr1	92850378	92850443	Mir149	ENSMUSG00000065470	0	0	0	3	1	0	0
chr1	92870129	92902906	Ankmy1	ENSMUSG00000034212	149	110	73	90	117	143	112
chr1	92906989	92908620	Dusp28	ENSMUSG00000047067	7	0	1	0	10	14	13
chr1	92908380	92910764	5033417F24Rik	ENSMUSG00000097251	9	4	4	0	14	31	31
chr1	92910783	92924384	Rnpepl1	ENSMUSG00000026269	105	55	78	107	154	235	220
chr1	92934376	92947941	Capn10	ENSMUSG00000026270	96	65	91	100	152	203	192
chr1	92973119	92986391	Gpr35	ENSMUSG00000026271	77	54	66	32	72	89	89
chr1	93006334	93012269	Aqp12	ENSMUSG00000045091	59	31	40	39	56	105	93
chr1	93015456	93101865	Kif1a	ENSMUSG00000014602	550	427	448	372	759	1050	835
chr1	93135245	93145407	Agxt	ENSMUSG00000026272	78	59	52	68	85	109	84
chr1	93151349	93160948	2310007B03Rik	ENSMUSG00000034159	69	47	81	68	114	180	116
chr1	93215899	93231072	E030010N08Rik	ENSMUSG00000084989	125	91	95	44	162	279	178
chr1	93235841	93301065	Sned1	ENSMUSG00000047793	334	158	151	139	352	607	439
chr1	93274549	93274610	mmu-mir-6901	ENSMUSG00000098997	0	0	0	0	0	0	0
chr1	93299211	93305915	Mterfd2	ENSMUSG00000026273	24	5	3	2	13	48	35
chr1	93308770	93343482	Pask	ENSMUSG00000026274	150	38	12	20	117	153	92
chr1	93342854	93373489	Ppp1r7	ENSMUSG00000026275	135	16	23	19	93	199	171
chr1	93352158	93352285	mmu-mir-6345	ENSMUSG00000098689	0	0	0	0	0	0	0
chr1	93363255	93363357	Gm26446	ENSMUSG00000064389	0	0	0	0	0	0	0
chr1	93373896	93403502	Ano7	ENSMUSG00000034107	183	111	101	62	167	243	222
chr1	93405940	93478808	Hdlbp	ENSMUSG00000034088	266	61	42	42	313	612	461
chr1	93421682	93422488	Gm17415	ENSMUSG00000090489	5	1	3	4	7	5	11
chr1	93478964	93510260	Sept2	ENSMUSG00000026276	79	5	4	0	93	179	119
chr1	93512079	93621976	Farp2	ENSMUSG00000034066	409	69	35	55	282	609	434
chr1	93621902	93635722	Stk25	ENSMUSG00000026277	82	23	18	9	81	146	151
chr1	93685694	93695762	Bok	ENSMUSG00000026278	59	48	35	39	148	232	143
chr1	93705391	93754838	Thap4	ENSMUSG00000026279	230	77	77	57	245	424	312
chr1	93751500	93789434	Atg4b	ENSMUSG00000026280	151	21	18	16	128	266	191
chr1	93792576	93801934	Dtymk	ENSMUSG00000026281	48	5	7	5	96	178	105
chr1	93803965	93822101	Ing5	ENSMUSG00000026283	89	31	29	19	87	157	104
chr1	93808570	93808671	Gm22089	ENSMUSG00000088961	0	0	0	0	0	0	0
chr1	93825240	93852348	D2hgdh	ENSMUSG00000073609	128	49	45	35	149	260	234
chr1	93861344	93876494	Gal3st2	ENSMUSG00000094651	88	24	22	21	60	83	68
chr1	93918437	93941239	Gm9994	ENSMUSG00000093805	136	39	32	21	76	130	97
chr1	93990509	94011541	Gm6086	ENSMUSG00000073608	114	33	30	21	66	97	59
chr1	94020493	94028326	Neu4	ENSMUSG00000034000	44	53	53	42	50	73	64
chr1	94038307	94052553	Pdcd1	ENSMUSG00000026285	83	26	24	12	23	40	16
chr1	94615636	94615704	Gm23389	ENSMUSG00000077413	0	0	0	0	0	0	0
chr1	95039934	95040043	Gm23181	ENSMUSG00000089310	0	0	0	0	0	0	0
chr1	95313628	95335284	Fam174a	ENSMUSG00000051185	39	0	0	0	28	46	34
chr1	95498584	95499187	Gm15427	ENSMUSG00000081051	0	0	0	0	0	0	0
chr1	95587684	95667594	St8sia4	ENSMUSG00000040710	116	6	3	7	53	91	75
chr1	95832129	95832235	Gm22360	ENSMUSG00000095955	0	0	0	0	0	0	0
chr1	96266851	96266941	Gm24586	ENSMUSG00000080345	0	0	0	0	0	0	0
chr1	96303146	96303255	Gm22917	ENSMUSG00000096585	0	0	0	0	2	1	0
chr1	96617099	96617205	Gm26245	ENSMUSG00000095610	0	0	0	0	0	0	0
chr1	96762031	96762158	Gm26078	ENSMUSG00000077255	0	0	0	0	0	0	0
chr1	96818784	96872171	Slco4c1	ENSMUSG00000040693	111	9	4	2	43	74	55
chr1	96872221	96881230	Gm5101	ENSMUSG00000097814	17	0	0	0	1	6	7
chr1	96906176	96997577	Slco6b1	ENSMUSG00000090974	181	14	10	10	34	53	37
chr1	96911866	96997572	Slco6b1	ENSMUSG00000045463	170	12	10	10	29	49	33
chr1	97001820	97002783	Gm9499	ENSMUSG00000097480	4	0	0	0	0	0	0
chr1	97024681	97025928	Gm6430	ENSMUSG00000044757	6	4	3	7	7	13	2
chr1	97059038	97128253	Slco6c1	ENSMUSG00000026331	111	5	4	2	14	34	15
chr1	97643903	97662074	D1Ertd622e	ENSMUSG00000044768	52	2	3	0	20	35	9
chr1	97706048	97770411	Ppip5k2	ENSMUSG00000040648	112	8	7	11	74	130	95
chr1	97770172	97793709	Gin1	ENSMUSG00000026333	68	14	10	11	44	69	54
chr1	97795114	98095646	Pam	ENSMUSG00000026335	660	49	25	40	292	560	388
chr1	97936400	97936711	Gm25413	ENSMUSG00000089169	0	0	0	0	0	0	0
chr1	97948901	97949389	Gm3531	ENSMUSG00000089782	2	0	0	0	0	0	0
chr1	98031116	98057680	B230216N24Rik	ENSMUSG00000089706	65	4	2	3	33	77	42
chr1	98049822	98049928	Gm24465	ENSMUSG00000096085	0	0	0	0	0	0	0
chr1	98263523	98264506	Gm7952	ENSMUSG00000097608	9	0	0	0	1	0	0
chr1	98421124	98516988	Slco6d1	ENSMUSG00000026336	178	5	8	7	17	37	30
chr1	98457768	98459162	Gm3555	ENSMUSG00000089791	4	1	2	1	1	1	5
chr1	98549451	98549560	Gm26134	ENSMUSG00000096193	1	1	1	1	1	1	0
chr1	99017364	99017463	Gm23434	ENSMUSG00000087804	0	0	0	0	0	0	0
chr1	99772765	100485942	Cntnap5b	ENSMUSG00000067028	1508	58	52	44	252	456	275
chr1	99790429	99791025	Gm7110	ENSMUSG00000082431	2	0	0	0	1	1	0
chr1	100252917	100253048	Gm23602	ENSMUSG00000087883	0	0	0	0	0	0	0
chr1	100861793	100861901	Gm25537	ENSMUSG00000077039	0	0	2	0	2	3	1
chr1	102106449	102106580	Gm24122	ENSMUSG00000077295	0	0	0	0	0	0	0
chr1	102413923	102414021	Gm23036	ENSMUSG00000088510	0	0	0	0	0	0	0
chr1	102953415	102953548	Gm22034	ENSMUSG00000087908	0	0	0	0	0	0	0
chr1	103236626	103236767	Gm23965	ENSMUSG00000088594	0	0	0	0	0	0	0
chr1	104485957	104486286	Gm23537	ENSMUSG00000088161	0	0	0	0	0	0	0
chr1	104744670	104744759	Gm25003	ENSMUSG00000080661	0	0	0	0	0	0	0
chr1	104768529	104995481	Cdh20	ENSMUSG00000050840	510	37	27	22	133	208	147
chr1	104880924	104881035	n-R5s216	ENSMUSG00000084704	0	0	0	0	0	0	0
chr1	104911431	104912333	Gm15699	ENSMUSG00000089866	0	0	0	0	0	0	0
chr1	105276917	105356710	Rnf152	ENSMUSG00000047496	258	20	6	17	113	179	128
chr1	105356007	105361624	Gm17634	ENSMUSG00000097482	15	6	2	3	22	33	19
chr1	105455971	105458829	Gm3608	ENSMUSG00000067017	9	3	2	5	6	6	3
chr1	105518422	105659008	Pign	ENSMUSG00000056536	321	20	23	16	151	243	194
chr1	105574687	105574782	Gm22426	ENSMUSG00000076999	0	0	0	0	0	0	0
chr1	105663861	105755131	2310035C23Rik	ENSMUSG00000026319	168	13	1	3	148	260	220
chr1	105780723	105847981	Tnfrsf11a	ENSMUSG00000026321	251	58	46	29	139	253	185
chr1	105945554	105945660	Gm26214	ENSMUSG00000089206	0	0	0	0	0	0	0
chr1	105990406	106034074	Zcchc2	ENSMUSG00000038866	121	23	9	8	85	172	95
chr1	106090068	106091015	Gm26509	ENSMUSG00000097612	2	0	0	0	0	0	2
chr1	106171752	106394250	Phlpp1	ENSMUSG00000044340	551	32	30	32	286	537	374
chr1	106538178	106714274	Bcl2	ENSMUSG00000057329	540	46	43	33	248	469	355
chr1	106541943	106575045	D630008O14Rik	ENSMUSG00000054006	121	17	14	9	73	111	62
chr1	106546496	106546631	mmu-mir-3473f	ENSMUSG00000098344	0	0	0	0	0	0	0
chr1	106720410	106759742	Kdsr	ENSMUSG00000009905	147	44	35	35	172	256	222
chr1	106764071	106796728	Vps4b	ENSMUSG00000009907	75	1	2	2	51	115	65
chr1	106861173	106883348	Serpinb5	ENSMUSG00000067006	47	8	6	8	13	16	20
chr1	106887852	106888897	Pou2f3-rs1	ENSMUSG00000083613	12	0	0	1	2	0	0
chr1	106934449	106957080	Serpinb12	ENSMUSG00000059956	40	0	1	1	2	5	3
chr1	106980984	107001195	Serpinb13	ENSMUSG00000048775	43	1	2	4	9	10	5
chr1	107020137	107025325	Gm8080	ENSMUSG00000084228	6	0	0	0	0	0	0
chr1	107045587	107052337	Serpinb3a	ENSMUSG00000044594	14	0	0	0	1	3	2
chr1	107078193	107083480	Serpinb3d	ENSMUSG00000058017	8	0	0	0	1	0	0
chr1	107137844	107138569	Gm15388	ENSMUSG00000083884	4	0	0	0	0	0	0
chr1	107153940	107278361	Serpinb3b	ENSMUSG00000073602	299	23	19	21	55	73	59
chr1	107191475	107193557	Gm8084	ENSMUSG00000080729	3	0	0	0	0	1	1
chr1	107253553	107254290	Gm15390	ENSMUSG00000081114	4	0	0	0	0	0	0
chr1	107271201	107278371	Serpinb3c	ENSMUSG00000073601	14	0	0	0	7	8	3
chr1	107290341	107302354	Gm8089	ENSMUSG00000084189	28	1	0	0	3	4	7
chr1	107361929	107380475	Serpinb11	ENSMUSG00000026327	46	1	2	0	9	35	18
chr1	107385200	107387412	Gm15391	ENSMUSG00000087210	4	0	0	0	2	2	1
chr1	107399655	107452689	Serpinb7	ENSMUSG00000067001	91	0	1	3	15	45	27
chr1	107440047	107440177	Gm24553	ENSMUSG00000089278	0	0	0	0	0	0	0
chr1	107511423	107535478	Serpinb2	ENSMUSG00000062345	42	0	0	0	17	24	18
chr1	107529003	107549271	Serpinb10	ENSMUSG00000092572	47	0	0	4	23	18	25
chr1	107535508	107547072	Serpinb10	ENSMUSG00000098034	30	0	0	4	10	10	7
chr1	107590006	107608909	Serpinb8	ENSMUSG00000026315	47	1	2	1	26	59	24
chr1	107687008	107693514	Gm15389	ENSMUSG00000086161	20	2	0	0	8	4	3
chr1	107756602	107756708	Gm24267	ENSMUSG00000096241	0	0	0	0	0	0	0
chr1	107892974	107893105	Gm22438	ENSMUSG00000077237	0	0	0	0	0	0	0
chr1	109623008	109623137	Gm22159	ENSMUSG00000089037	0	0	0	0	0	0	0
chr1	109804760	109805044	Gm25293	ENSMUSG00000084741	0	0	0	0	0	0	0
chr1	109982431	110140157	Cdh7	ENSMUSG00000026312	211	7	2	6	41	66	39
chr1	110889195	110977372	Cdh19	ENSMUSG00000047216	149	16	6	12	39	49	34
chr1	111858702	111864909	Dsel	ENSMUSG00000038702	15	0	0	0	3	18	11
chr1	112467911	112468046	Gm22331	ENSMUSG00000088691	0	0	0	0	0	0	0
chr1	113717914	113718047	Gm24937	ENSMUSG00000084546	0	0	0	0	0	0	0
chr1	113891385	113964134	9330185C12Rik	ENSMUSG00000097648	147	4	3	1	51	104	62
chr1	115684756	116582026	Cntnap5a	ENSMUSG00000070695	1922	91	66	84	339	686	436
chr1	116394342	116394413	Gm23393	ENSMUSG00000092948	0	0	0	0	0	0	0
chr1	116803193	116821850	Gm19965	ENSMUSG00000094429	41	0	1	2	1	5	8
chr1	117536301	117536464	Gm24030	ENSMUSG00000065865	0	0	0	0	0	0	0
chr1	117561230	117561339	AC112986.1	ENSMUSG00000098815	0	0	0	0	0	0	0
chr1	118298517	118311132	Tsn	ENSMUSG00000026374	35	2	1	4	38	85	53
chr1	118321839	118333822	Mki67ip	ENSMUSG00000026377	56	3	0	8	51	79	52
chr1	118389058	118609432	Clasp1	ENSMUSG00000064302	757	171	125	126	691	1245	969
chr1	118453355	118453485	Gm26080	ENSMUSG00000077257	0	0	0	0	0	0	0
chr1	118458670	118458747	2900060B14Rik	ENSMUSG00000073596	0	0	0	0	0	0	0
chr1	118459141	118459265	Gm22710	ENSMUSG00000080542	0	0	0	0	0	0	0
chr1	118627945	118685167	Tfcp2l1	ENSMUSG00000026380	263	52	36	30	306	652	448
chr1	118638288	118638404	Gm22094	ENSMUSG00000089601	2	0	0	0	1	8	3
chr1	118681821	118681950	Gm23497	ENSMUSG00000088363	0	0	0	0	1	2	0
chr1	118834132	119053619	Gli2	ENSMUSG00000048402	1184	553	509	445	1290	1984	1615
chr1	118954220	118954300	mmu-mir-6346	ENSMUSG00000098273	0	0	0	0	0	0	0
chr1	119058469	119059848	Gm26831	ENSMUSG00000097408	13	3	3	2	9	18	24
chr1	119157586	119158565	Gm8321	ENSMUSG00000096939	6	2	0	0	0	3	1
chr1	119415465	119422248	Inhbb	ENSMUSG00000037035	41	41	40	34	66	103	108
chr1	119470305	119504794	Ralb	ENSMUSG00000004451	163	92	64	57	237	392	299
chr1	119520093	119526359	RP23-386K20.2	ENSMUSG00000098447	37	27	15	15	64	111	86
chr1	119526160	119528983	TMEM185B	ENSMUSG00000098923	16	8	9	5	26	57	26
chr1	119526425	119528224	Tmem185b	ENSMUSG00000037015	9	4	8	4	7	26	12
chr1	119530211	119530314	Gm25322	ENSMUSG00000084505	0	0	0	0	0	0	0
chr1	119545033	119649000	Epb4.1l5	ENSMUSG00000026383	349	30	24	24	282	582	379
chr1	119658044	119837613	Ptpn4	ENSMUSG00000026384	369	33	25	27	246	426	353
chr1	119787769	119788086	Gm3851	ENSMUSG00000091876	2	1	0	1	0	0	0
chr1	119817763	119818125	Gm8338	ENSMUSG00000090277	2	0	0	0	1	0	3
chr1	119907890	119913208	Tmem177	ENSMUSG00000036975	21	6	7	4	23	48	32
chr1	119923341	119997234	Gm101	ENSMUSG00000036962	277	78	31	36	114	212	156
chr1	119986795	119987314	Gm17973	ENSMUSG00000092245	1	3	0	0	1	2	2
chr1	120006980	120063528	Sctr	ENSMUSG00000026387	274	119	61	36	211	316	282
chr1	120067377	120074074	Tmem37	ENSMUSG00000050777	55	32	33	23	134	252	150
chr1	120113280	120121078	Dbi	ENSMUSG00000026385	37	12	8	7	95	149	101
chr1	120121187	120188189	3110009E18Rik	ENSMUSG00000026388	247	67	52	31	130	261	160
chr1	120190757	120272705	Steap3	ENSMUSG00000026389	399	181	159	129	414	605	451
chr1	120340582	120343171	C1ql2	ENSMUSG00000036907	19	3	7	4	16	53	35
chr1	120474538	120505084	Marco	ENSMUSG00000026390	141	29	16	11	48	70	71
chr1	120602418	120609296	En1	ENSMUSG00000058665	33	22	25	10	52	58	55
chr1	121087405	121120956	B230209K01Rik	ENSMUSG00000097881	83	6	10	6	29	44	24
chr1	121304353	121332589	Insig2	ENSMUSG00000003721	77	5	7	6	55	100	71
chr1	121431049	121506460	Ccdc93	ENSMUSG00000026339	304	141	109	66	233	421	291
chr1	121489296	121493203	Gm15392	ENSMUSG00000085857	22	13	16	9	33	28	42
chr1	121507585	121507803	Gm15393	ENSMUSG00000083582	0	0	0	0	0	0	0
chr1	121509842	121528465	Htr5b	ENSMUSG00000050534	71	23	15	18	50	81	70
chr1	121520583	121521047	Gm8217	ENSMUSG00000081130	0	0	0	0	0	0	1
chr1	121553835	121567989	Ddx18	ENSMUSG00000001674	55	16	15	16	54	96	98
chr1	121969217	121970524	Gm15394	ENSMUSG00000083584	2	0	0	0	1	0	0
chr1	122510549	122510697	Gm24547	ENSMUSG00000089274	0	0	0	0	0	0	0
chr1	122553173	122553316	Gm25771	ENSMUSG00000089190	0	0	0	0	0	0	0
chr1	123095384	123095443	Gm22610	ENSMUSG00000088912	0	0	0	0	0	0	0
chr1	123332142	124045559	Dpp10	ENSMUSG00000036815	1337	40	40	32	139	365	168
chr1	123389801	123389931	Gm24791	ENSMUSG00000077472	0	0	0	0	0	1	0
chr1	124044823	124046412	Gm10543	ENSMUSG00000073586	13	2	2	1	9	31	23
chr1	124490856	124490959	Gm25578	ENSMUSG00000065340	0	0	0	0	0	0	0
chr1	125392905	125435727	Actr3	ENSMUSG00000026341	93	6	1	4	74	162	143
chr1	125561016	125595684	Slc35f5	ENSMUSG00000026342	100	7	7	5	62	145	108
chr1	125676995	125873862	Gpr39	ENSMUSG00000026343	669	82	45	39	293	585	357
chr1	125867622	125913101	Lypd1	ENSMUSG00000026344	154	16	13	8	72	102	88
chr1	125913620	126830799	Nckap5	ENSMUSG00000049690	2598	217	162	158	855	1458	1055
chr1	126468135	126468224	Gm24397	ENSMUSG00000080557	0	0	0	0	0	0	0
chr1	127204986	127483704	Mgat5	ENSMUSG00000036155	1145	305	179	175	754	1459	1050
chr1	127331813	127331941	Gm23370	ENSMUSG00000093146	0	0	0	0	4	5	6
chr1	127375131	127375239	Gm23734	ENSMUSG00000065687	2	0	0	0	0	1	0
chr1	127486546	127678096	Tmem163	ENSMUSG00000026347	736	154	129	118	316	506	395
chr1	127729413	127767564	Acmsd	ENSMUSG00000026348	125	18	9	9	39	55	41
chr1	127774164	127808061	Ccnt2	ENSMUSG00000026349	74	4	6	0	82	179	137
chr1	127815271	127840290	Map3k19	ENSMUSG00000051590	105	13	10	10	74	100	72
chr1	127868773	127943868	Rab3gap1	ENSMUSG00000036104	185	45	33	39	137	209	181
chr1	127954184	128103047	Zranb3	ENSMUSG00000036086	455	59	45	31	273	531	427
chr1	128038527	128039022	Rpl28-ps1	ENSMUSG00000058603	0	0	0	0	0	0	0
chr1	128103306	128237735	R3hdm1	ENSMUSG00000056211	342	22	19	13	289	613	502
chr1	128202355	128202436	Mir128-1	ENSMUSG00000065520	0	0	0	0	0	0	0
chr1	128244181	128279377	Ubxn4	ENSMUSG00000026353	120	15	14	10	119	243	157
chr1	128284756	128328318	Lct	ENSMUSG00000026354	212	122	81	80	200	238	211
chr1	128331591	128359656	Mcm6	ENSMUSG00000026355	93	11	7	10	97	146	129
chr1	128363708	128417416	Dars	ENSMUSG00000026356	171	12	7	11	148	384	261
chr1	128490040	128490173	Gm23902	ENSMUSG00000088196	0	0	0	0	0	0	2
chr1	128515115	128515219	Gm25384	ENSMUSG00000088432	0	0	0	0	0	0	0
chr1	128588199	128592293	Cxcr4	ENSMUSG00000045382	11	1	0	0	4	10	8
chr1	128770599	128774421	Gm26686	ENSMUSG00000097283	24	4	5	5	13	29	24
chr1	128885909	128886019	Gm23056	ENSMUSG00000064737	0	0	0	0	0	0	0
chr1	129273302	130219278	Thsd7b	ENSMUSG00000042581	1992	77	92	78	301	506	352
chr1	129796608	129797858	Gm15790	ENSMUSG00000089648	4	0	1	2	3	3	1
chr1	129801387	129801764	Rpl31-ps9	ENSMUSG00000094122	0	0	0	0	0	0	1
chr1	130269950	130281258	Gm16081	ENSMUSG00000086633	34	4	2	1	24	21	12
chr1	130388537	130423009	Daf2	ENSMUSG00000026401	82	10	23	5	111	232	206
chr1	130422824	130437914	Gm15674	ENSMUSG00000087691	54	14	16	5	42	81	63
chr1	130429781	130437191	Gm15675	ENSMUSG00000086825	19	0	1	0	6	13	4
chr1	130439027	130462744	Cd55	ENSMUSG00000026399	60	6	1	5	45	85	59
chr1	130462576	130557075	Gm16083	ENSMUSG00000085526	268	31	26	32	139	237	199
chr1	130576713	130629621	Zp3r	ENSMUSG00000042554	153	14	16	21	62	87	82
chr1	130595570	130595676	Gm23623	ENSMUSG00000064395	0	0	0	0	0	0	0
chr1	130634773	130661632	C4bp	ENSMUSG00000026405	56	7	1	0	13	28	15
chr1	130689043	130729253	Pfkfb2	ENSMUSG00000026409	122	10	11	9	108	167	130
chr1	130717327	130722055	Yod1	ENSMUSG00000046404	9	0	0	1	15	45	24
chr1	130731976	130744621	AA986860	ENSMUSG00000042510	60	14	12	15	121	173	135
chr1	130800902	130814740	Fcamr	ENSMUSG00000026415	66	18	17	12	29	32	30
chr1	130809977	130824084	Gm15848	ENSMUSG00000086706	61	16	19	6	23	18	17
chr1	130826684	130852249	Pigr	ENSMUSG00000026417	94	28	23	14	33	33	28
chr1	130865669	130880790	Faim3	ENSMUSG00000042474	57	7	3	2	49	119	66
chr1	130882074	130887454	Il24	ENSMUSG00000026420	33	10	1	2	9	40	18
chr1	130907192	130911296	Il20	ENSMUSG00000026416	24	7	2	1	2	15	8
chr1	130932658	130940073	Il19	ENSMUSG00000016524	39	9	7	10	29	30	28
chr1	131019845	131024974	Il10	ENSMUSG00000016529	19	2	7	2	6	8	13
chr1	131053704	131097543	Mapkapk2	ENSMUSG00000016528	189	93	90	40	242	431	307
chr1	131073658	131073751	Gm25549	ENSMUSG00000088705	0	0	0	0	0	0	0
chr1	131102393	131102745	Gm25717	ENSMUSG00000089256	0	0	0	0	0	0	0
chr1	131128441	131138234	Dyrk3	ENSMUSG00000016526	48	18	19	16	75	168	172
chr1	131153181	131187658	Eif2d	ENSMUSG00000026427	177	74	75	45	313	572	435
chr1	131176410	131245258	Rassf5	ENSMUSG00000026430	345	208	199	147	361	513	434
chr1	131254343	131279606	Ikbke	ENSMUSG00000042349	154	68	75	59	149	232	168
chr1	131285251	131527361	Srgap2	ENSMUSG00000026425	667	53	64	84	518	975	830
chr1	131498639	131498802	Gm24273	ENSMUSG00000076287	0	0	0	0	0	0	0
chr1	131527903	131539872	Fam72a	ENSMUSG00000055184	29	2	0	1	31	58	37
chr1	131599239	131612000	Avpr1b	ENSMUSG00000026432	53	22	17	22	24	40	45
chr1	131632506	131632874	Gm8532	ENSMUSG00000095841	0	0	0	0	0	0	0
chr1	131638306	131675503	Ctse	ENSMUSG00000004552	162	61	47	65	107	175	143
chr1	131688695	131713542	5430435G22Rik	ENSMUSG00000052688	107	28	22	12	99	138	86
chr1	131744022	131771504	Slc26a9	ENSMUSG00000042268	158	77	56	53	142	171	125
chr1	131797381	131821473	Pm20d1	ENSMUSG00000042251	110	22	18	27	80	123	106
chr1	131827493	131848865	Slc41a1	ENSMUSG00000013275	118	75	81	57	198	309	297
chr1	131867224	131872887	Rab7l1	ENSMUSG00000026433	19	1	1	1	9	23	13
chr1	131910458	131936321	Nucks1	ENSMUSG00000026434	91	11	13	3	190	392	289
chr1	131962967	131982963	Slc45a3	ENSMUSG00000026435	144	103	82	96	241	354	279
chr1	132007607	132032612	Elk4	ENSMUSG00000026436	92	21	15	20	119	183	157
chr1	132022806	132068062	Mfsd4	ENSMUSG00000059149	242	138	96	64	220	341	286
chr1	132036805	132067945	Gm26892	ENSMUSG00000097454	185	112	83	43	159	220	212
chr1	132100639	132100754	Gm26034	ENSMUSG00000088779	0	0	0	0	0	0	0
chr1	132113550	132139685	Cdk18	ENSMUSG00000026437	182	135	157	105	287	470	340
chr1	132191436	132257381	Lemd1	ENSMUSG00000079330	322	119	82	57	620	1180	848
chr1	132198088	132198184	Mir135b	ENSMUSG00000065435	0	0	0	0	0	0	0
chr1	132201069	132203803	1700037F24Rik	ENSMUSG00000097540	11	4	2	0	39	76	53
chr1	132229048	132229767	Gm10188	ENSMUSG00000066936	3	1	0	3	1	0	0
chr1	132284447	132284809	Gm7241	ENSMUSG00000089808	2	2	2	0	5	8	9
chr1	132298626	132307357	Klhdc8a	ENSMUSG00000042115	49	20	28	9	50	106	60
chr1	132316126	132333488	Nuak2	ENSMUSG00000009772	90	41	44	39	204	293	223
chr1	132356315	132391281	Tmcc2	ENSMUSG00000042066	195	119	115	87	309	444	353
chr1	132381129	132382509	Gm15849	ENSMUSG00000090079	7	4	4	3	8	10	16
chr1	132417453	132466959	Dstyk	ENSMUSG00000042046	191	46	32	15	164	278	262
chr1	132466433	132477045	6030442K20Rik	ENSMUSG00000097760	53	1	5	2	72	176	125
chr1	132477367	132505665	Rbbp5	ENSMUSG00000026439	86	2	0	8	94	147	92
chr1	132506230	132508637	Tmem81	ENSMUSG00000048174	14	15	8	6	15	21	30
chr1	132509425	132542940	Cntn2	ENSMUSG00000053024	227	150	166	181	324	352	313
chr1	132564691	132741797	Nfasc	ENSMUSG00000026442	949	565	455	300	853	1144	897
chr1	132814228	132814348	Gm22609	ENSMUSG00000088911	2	2	0	0	0	2	0
chr1	132880273	132940005	Lrrn2	ENSMUSG00000026443	329	206	170	132	353	569	399
chr1	132989845	133025366	Mdm4	ENSMUSG00000054387	118	7	10	15	183	492	330
chr1	133045667	133108687	Pik3c2b	ENSMUSG00000026447	394	234	251	207	493	795	682
chr1	133131143	133139783	Ppp1r15b	ENSMUSG00000046062	35	5	3	1	42	109	87
chr1	133131180	133131782	Gm26616	ENSMUSG00000097341	0	0	0	0	1	2	0
chr1	133246097	133303435	Plekha6	ENSMUSG00000041757	320	220	236	246	381	464	436
chr1	133309800	133323026	Golt1a	ENSMUSG00000041717	64	42	23	10	55	48	68
chr1	133309827	133329901	Kiss1	ENSMUSG00000091251	112	68	40	17	99	122	120
chr1	133309827	133329901	GOLT1A	ENSMUSG00000098306	112	68	40	17	99	122	120
chr1	133350510	133360325	Ren1	ENSMUSG00000070645	60	30	35	19	66	106	90
chr1	133363572	133380336	Etnk2	ENSMUSG00000070644	99	62	58	37	164	278	241
chr1	133382303	133424377	Sox13	ENSMUSG00000070643	272	155	146	107	446	849	591
chr1	133601223	133601355	Gm23939	ENSMUSG00000064814	0	0	0	0	0	0	0
chr1	133603871	133610291	Snrpe	ENSMUSG00000090553	22	2	0	4	25	35	29
chr1	133610411	133614422	Gm26706	ENSMUSG00000097014	20	2	0	3	35	61	45
chr1	133619871	133661380	Zc3h11a	ENSMUSG00000026464	133	31	32	25	213	456	294
chr1	133619940	133661318	Zbed6	ENSMUSG00000094410	132	31	32	25	204	453	291
chr1	133679029	133690108	Lax1	ENSMUSG00000051998	48	17	0	6	42	67	53
chr1	133701639	133701881	Gm17678	ENSMUSG00000091176	0	0	0	0	0	1	0
chr1	133702674	133801041	Atp2b4	ENSMUSG00000026463	463	196	152	118	390	788	551
chr1	133726558	133726645	mmu-mir-6903	ENSMUSG00000098606	0	0	0	0	1	1	0
chr1	133897199	133907999	Optc	ENSMUSG00000010311	55	20	19	4	35	89	46
chr1	133906531	133914822	Gm15851	ENSMUSG00000090208	36	15	15	5	34	38	38
chr1	133910304	133921414	Prelp	ENSMUSG00000041577	47	16	22	7	42	45	33
chr1	134037254	134048277	Fmod	ENSMUSG00000041559	68	63	76	76	107	153	162
chr1	134075170	134079120	Btg2	ENSMUSG00000020423	18	11	6	7	48	165	101
chr1	134109368	134109799	Gm8618	ENSMUSG00000073559	0	0	0	0	0	2	0
chr1	134111242	134151540	Chit1	ENSMUSG00000026450	184	96	80	46	131	186	155
chr1	134182176	134190181	Chi3l1	ENSMUSG00000064246	48	24	22	14	44	91	59
chr1	134193448	134201231	Mybph	ENSMUSG00000042451	61	63	56	69	96	175	155
chr1	134199223	134235431	Adora1	ENSMUSG00000042429	254	194	230	167	357	446	325
chr1	134280885	134280991	Gm24517	ENSMUSG00000096676	0	0	0	0	0	0	0
chr1	134290004	134292547	Myog	ENSMUSG00000026459	18	6	16	12	31	46	49
chr1	134296783	134332928	Ppfia4	ENSMUSG00000026458	227	167	176	186	302	412	382
chr1	134346097	134361999	Tmem183a	ENSMUSG00000042305	60	8	8	7	100	230	171
chr1	134385940	134390981	4933406M09Rik	ENSMUSG00000050526	22	6	3	2	18	24	5
chr1	134405781	134411740	Cyb5r1	ENSMUSG00000026456	31	4	1	1	73	117	106
chr1	134415378	134433351	Adipor1	ENSMUSG00000026457	69	12	19	14	117	247	143
chr1	134455531	134491018	Klhl12	ENSMUSG00000026455	146	19	11	8	142	225	175
chr1	134494660	134507882	Rabif	ENSMUSG00000042229	76	15	26	31	118	270	203
chr1	134505338	134505463	Gm25612	ENSMUSG00000077202	0	0	0	0	0	0	0
chr1	134518081	134518563	Gm15454	ENSMUSG00000096712	4	1	0	1	3	11	5
chr1	134540941	134549682	4931440L10Rik	ENSMUSG00000046367	29	7	7	11	34	84	44
chr1	134560171	134632877	Kdm5b	ENSMUSG00000042207	237	30	21	27	423	962	770
chr1	134642254	134646520	Gm26783	ENSMUSG00000097435	18	7	10	4	17	37	23
chr1	134709300	134753149	Syt2	ENSMUSG00000026452	260	197	208	193	360	297	321
chr1	134754658	134955942	Ppp1r12b	ENSMUSG00000073557	652	125	93	79	377	710	533
chr1	134809275	134809368	Gm22232	ENSMUSG00000077846	0	0	0	0	0	0	0
chr1	134962565	134974162	Ube2t	ENSMUSG00000026429	46	2	2	2	47	135	83
chr1	134986348	135105276	Lgr6	ENSMUSG00000042793	617	297	276	194	545	751	667
chr1	135108497	135132594	Ptprv	ENSMUSG00000097993	195	160	152	143	307	502	415
chr1	135108961	135113378	Gm10535	ENSMUSG00000097988	29	21	16	10	63	117	75
chr1	135132725	135145320	Ptpn7	ENSMUSG00000031506	86	37	36	52	76	126	104
chr1	135146824	135156269	Arl8a	ENSMUSG00000026426	61	34	12	3	73	183	130
chr1	135150666	135150766	Gm26280	ENSMUSG00000087721	0	0	0	0	0	0	0
chr1	135152963	135153806	Gm15445	ENSMUSG00000085311	5	1	1	1	6	7	10
chr1	135160234	135167681	Gpr37l1	ENSMUSG00000026424	47	19	37	19	44	65	61
chr1	135232045	135233404	Gm4204	ENSMUSG00000079139	0	0	0	0	0	1	12
chr1	135248561	135266443	Gm26642	ENSMUSG00000097680	111	51	59	33	212	427	328
chr1	135253574	135258472	Elf3	ENSMUSG00000003051	31	23	33	17	86	118	89
chr1	135262712	135284084	Rnpep	ENSMUSG00000041926	116	48	28	17	147	282	189
chr1	135301532	135313778	Timm17a	ENSMUSG00000062580	64	12	5	17	55	168	101
chr1	135324807	135368065	Lmod1	ENSMUSG00000048096	248	64	58	40	254	471	306
chr1	135353717	135353822	Gm22796	ENSMUSG00000087859	0	0	0	0	0	0	0
chr1	135371057	135375237	Shisa4	ENSMUSG00000041889	33	21	31	30	102	143	114
chr1	135382312	135430499	Ipo9	ENSMUSG00000041879	168	55	45	29	193	395	278
chr1	135434580	135585355	Nav1	ENSMUSG00000009418	753	378	315	251	977	1765	1450
chr1	135454603	135454683	Gm23720	ENSMUSG00000093515	0	0	0	0	0	0	0
chr1	135584773	135599950	Gm4793	ENSMUSG00000054412	72	39	18	9	85	172	110
chr1	135606447	135688105	Nav1	ENSMUSG00000090399	393	142	117	82	475	913	658
chr1	135720061	135752232	Csrp1	ENSMUSG00000026421	169	85	89	73	248	541	365
chr1	135766119	135769136	Phlda3	ENSMUSG00000041801	18	8	4	2	36	132	96
chr1	135783065	135810989	Tnni1	ENSMUSG00000026418	147	87	55	40	135	194	181
chr1	135818598	135833341	Lad1	ENSMUSG00000041782	78	80	89	76	175	160	154
chr1	135836386	135852260	Tnnt2	ENSMUSG00000026414	82	53	43	31	102	132	109
chr1	135871395	135919207	Pkp1	ENSMUSG00000026413	227	116	102	48	148	182	165
chr1	135953578	136006342	Igfn1	ENSMUSG00000051985	262	170	156	160	208	185	224
chr1	136008219	136035030	Tmem9	ENSMUSG00000026411	133	54	56	30	145	156	153
chr1	136050804	136051370	Ascl5	ENSMUSG00000097918	0	0	0	0	0	0	0
chr1	136052750	136119822	Cacna1s	ENSMUSG00000026407	401	189	159	114	275	331	273
chr1	136126178	136131183	Gm15850	ENSMUSG00000086264	23	6	9	1	42	69	53
chr1	136131389	136177998	Kif21b	ENSMUSG00000041642	287	215	298	287	525	739	628
chr1	136181474	136207097	Mroh3	ENSMUSG00000087230	119	44	31	18	127	225	95
chr1	136213522	136234280	5730559C18Rik	ENSMUSG00000041605	111	50	49	58	218	403	305
chr1	136216074	136225071	Gm26568	ENSMUSG00000097315	44	16	26	34	74	145	153
chr1	136258914	136260873	Gpr25	ENSMUSG00000052759	22	9	4	6	31	70	76
chr1	136259407	136274406	Gm26781	ENSMUSG00000097433	68	23	17	9	96	185	152
chr1	136268123	136346104	Camsap2	ENSMUSG00000041570	192	29	19	23	185	326	244
chr1	136411916	136415519	9230116N13Rik	ENSMUSG00000097403	11	0	0	0	16	28	17
chr1	136415271	136440158	Ddx59	ENSMUSG00000026404	110	20	16	5	82	171	118
chr1	136467958	136531511	Kif14	ENSMUSG00000041498	236	92	66	81	236	353	337
chr1	136622098	136624650	Gm26598	ENSMUSG00000097229	6	0	0	0	3	13	17
chr1	136624901	136630053	Zfp281	ENSMUSG00000041483	13	4	0	0	23	68	35
chr1	136670769	136690804	Gm19705	ENSMUSG00000097113	103	19	14	10	390	801	588
chr1	136696211	136726142	Gm16880	ENSMUSG00000097448	153	43	29	15	303	697	499
chr1	136697374	136697471	Gm24086	ENSMUSG00000092912	1	1	0	0	6	15	12
chr1	136757510	136757609	Gm22132	ENSMUSG00000096432	0	0	0	0	0	0	0
chr1	136843584	136960427	Nr5a2	ENSMUSG00000026398	396	100	64	33	410	721	567
chr1	136990211	136990270	Gm23763	ENSMUSG00000088970	0	0	0	0	0	0	0
chr1	137215544	137215647	Gm25609	ENSMUSG00000077207	0	0	0	0	0	0	0
chr1	137367151	137367247	Gm23534	ENSMUSG00000088164	0	0	0	0	0	0	0
chr1	137734318	137734433	Gm22727	ENSMUSG00000088715	0	0	0	0	0	0	0
chr1	137898598	138000384	Gm4258	ENSMUSG00000098243	207	9	4	6	72	193	134
chr1	137917690	137921312	Gm26979	ENSMUSG00000098045	7	0	0	0	2	1	5
chr1	137928170	137930273	A130050O07Rik	ENSMUSG00000051480	9	0	0	0	3	7	3
chr1	137928389	137969240	Gm26936	ENSMUSG00000098145	82	3	1	4	28	84	69
chr1	137932041	137933296	Gm26930	ENSMUSG00000098063	0	0	0	0	1	4	2
chr1	137966455	137966541	Mir181a-1	ENSMUSG00000065565	0	0	0	0	0	0	0
chr1	137966531	137969918	A430106G13Rik	ENSMUSG00000098206	11	0	0	0	2	8	3
chr1	137966639	137966718	Mir181b-1	ENSMUSG00000065458	0	0	0	0	0	0	0
chr1	137987657	137987776	Gm23782	ENSMUSG00000088564	0	0	0	0	0	0	0
chr1	138062861	138175706	Ptprc	ENSMUSG00000026395	209	2	1	1	40	112	60
chr1	138273738	138289460	Atp6v1g3	ENSMUSG00000026394	32	0	0	1	5	8	9
chr1	138484714	138619696	Nek7	ENSMUSG00000026393	315	34	26	20	225	382	330
chr1	138825186	138848576	Lhx9	ENSMUSG00000019230	72	25	19	11	51	85	52
chr1	138851979	138856854	2310009B15Rik	ENSMUSG00000079283	11	1	0	1	1	11	1
chr1	138878262	138878377	n-R5s217	ENSMUSG00000065275	1	3	0	1	1	0	0
chr1	138963436	139176043	Dennd1b	ENSMUSG00000056268	470	43	38	45	247	474	285
chr1	138977657	138979240	4930596I21Rik	ENSMUSG00000086113	0	0	0	0	2	2	1
chr1	138991550	138992021	Gm16305	ENSMUSG00000085361	0	0	1	0	1	0	0
chr1	139133891	139134665	Gm16304	ENSMUSG00000085481	4	5	0	4	1	4	2
chr1	139197056	139377100	Crb1	ENSMUSG00000063681	367	15	8	12	67	173	104
chr1	139422383	139453005	Zbtb41	ENSMUSG00000033964	39	1	2	3	29	51	32
chr1	139454773	139494090	Aspm	ENSMUSG00000033952	79	15	6	7	76	126	103
chr1	139501707	139523756	F13b	ENSMUSG00000026368	39	3	2	0	12	22	11
chr1	139547062	139560258	Cfhr1	ENSMUSG00000057037	16	3	1	0	2	3	1
chr1	139593755	139608282	Cfhr3	ENSMUSG00000090623	21	2	4	2	3	7	1
chr1	139671604	139671707	Gm26271	ENSMUSG00000096117	0	0	0	0	0	0	0
chr1	139697635	139781239	Gm4788	ENSMUSG00000070594	162	25	26	17	42	56	49
chr1	139786983	139787086	Gm25619	ENSMUSG00000095393	0	0	0	0	0	0	0
chr1	139810293	139858689	Cfhr2	ENSMUSG00000033898	84	9	2	8	18	22	23
chr1	139862202	139936469	Gm16332	ENSMUSG00000089991	153	2	9	5	25	47	14
chr1	139939601	139994205	Gm5834	ENSMUSG00000085867	131	6	12	19	28	80	39
chr1	140003825	140003966	Gm26048	ENSMUSG00000087930	0	0	0	0	3	3	0
chr1	140085855	140183411	Cfh	ENSMUSG00000026365	164	8	7	5	31	50	25
chr1	140246216	140612063	Kcnt2	ENSMUSG00000052726	576	25	22	13	137	273	172
chr1	141256568	141257158	Gm4845	ENSMUSG00000095238	6	0	1	2	3	1	0
chr1	141298100	141298206	Gm25457	ENSMUSG00000093879	0	0	0	0	0	0	0
chr1	141314355	141314468	Gm22016	ENSMUSG00000089418	0	0	0	0	0	0	0
chr1	143598797	143702893	Cdc73	ENSMUSG00000026361	215	15	10	8	206	490	333
chr1	143605162	143606608	Cdc73	ENSMUSG00000078284	0	0	0	0	0	0	0
chr1	143640664	143650406	B3galt2	ENSMUSG00000033849	11	0	0	0	16	14	10
chr1	143683230	143684298	Gm6397	ENSMUSG00000089640	4	0	0	0	1	3	2
chr1	143739029	143749676	Glrx2	ENSMUSG00000018196	38	4	2	3	52	116	60
chr1	143750790	143777068	Trove2	ENSMUSG00000018199	67	8	4	4	180	312	269
chr1	143777278	143807466	Uchl5	ENSMUSG00000018189	64	8	4	1	65	95	75
chr1	143778928	143779062	Gm25663	ENSMUSG00000088323	0	0	0	0	0	0	0
chr1	143999338	144004161	Rgs2	ENSMUSG00000026360	16	0	0	0	8	23	14
chr1	144138667	144177372	Rgs13	ENSMUSG00000051079	76	3	2	2	11	13	21
chr1	144243972	144249242	Rgs1	ENSMUSG00000026358	7	0	0	0	0	1	0
chr1	144516673	144567667	Rgs21	ENSMUSG00000098509	57	2	2	1	13	18	14
chr1	144609004	144609110	Gm23672	ENSMUSG00000088096	0	0	0	0	0	0	0
chr1	144752683	144775435	Rgs18	ENSMUSG00000026357	28	2	0	2	4	6	3
chr1	144960734	144960839	Gm22681	ENSMUSG00000065787	0	0	0	0	0	0	0
chr1	144979484	144979585	Gm25708	ENSMUSG00000096352	0	0	0	0	0	0	0
chr1	145183894	145184889	Gm5262	ENSMUSG00000097130	7	1	1	0	1	0	1
chr1	145291354	145291480	Gm25460	ENSMUSG00000088579	0	0	0	0	0	0	0
chr1	146420434	146420874	Gm5263	ENSMUSG00000090323	1	2	1	0	0	0	0
chr1	146495629	146902472	Brinp3	ENSMUSG00000035131	596	42	32	40	111	249	184
chr1	146725581	146729090	Gm15583	ENSMUSG00000080078	15	12	4	10	15	15	13
chr1	146802965	146806022	A230059L01Rik	ENSMUSG00000087627	9	1	5	3	4	5	2
chr1	146809831	146841696	Gm15584	ENSMUSG00000085822	50	2	3	7	8	19	12
chr1	147280758	147281942	Gm9931	ENSMUSG00000053988	0	0	0	0	0	0	0
chr1	148326980	148327108	Gm22966	ENSMUSG00000088582	0	0	0	0	0	0	0
chr1	149025228	149026047	Gm15443	ENSMUSG00000082588	0	0	0	0	0	0	0
chr1	149707377	149707482	Gm23535	ENSMUSG00000088167	0	0	0	0	0	0	0
chr1	149734750	149734858	n-R5s218	ENSMUSG00000084532	0	0	0	0	0	0	0
chr1	149829618	149961290	Pla2g4a	ENSMUSG00000056220	274	10	11	3	94	175	92
chr1	149841530	149841661	n-R5s219	ENSMUSG00000077516	2	0	0	0	0	1	2
chr1	150074873	150099874	7530420F21Rik	ENSMUSG00000097028	60	1	0	5	24	39	21
chr1	150100124	150108010	Ptgs2	ENSMUSG00000032487	22	0	0	0	29	38	22
chr1	150159043	150164948	Gm26687	ENSMUSG00000097754	28	2	0	0	13	27	10
chr1	150264925	150266056	Gm15453	ENSMUSG00000081535	8	1	1	6	4	7	3
chr1	150319417	150333905	Pdc	ENSMUSG00000006007	22	1	0	1	4	13	8
chr1	150361305	150393080	BC003331	ENSMUSG00000006010	83	8	3	0	49	73	53
chr1	150392838	150449935	Tpr	ENSMUSG00000006005	116	11	5	6	131	233	151
chr1	150449412	150466165	Prg4	ENSMUSG00000006014	30	2	3	0	10	40	28
chr1	150563527	150993435	Hmcn1	ENSMUSG00000066842	951	63	45	47	303	605	438
chr1	150625265	150783499	Gm20631	ENSMUSG00000093650	353	24	21	17	113	186	134
chr1	151062004	151062110	Gm22756	ENSMUSG00000096851	0	0	0	0	0	0	0
chr1	151136507	151137780	Gm8941	ENSMUSG00000097426	5	0	0	0	4	4	4
chr1	151260824	151260914	Gm24402	ENSMUSG00000088498	0	0	0	0	0	0	0
chr1	151344369	151344736	Gm10138	ENSMUSG00000063886	0	0	0	0	0	0	0
chr1	151344498	151364445	Ivns1abp	ENSMUSG00000023150	51	1	1	1	53	103	69
chr1	151367699	151428455	Swt1	ENSMUSG00000052748	185	14	14	4	200	417	280
chr1	151428648	151458182	Trmt1l	ENSMUSG00000053286	97	13	10	6	116	225	93
chr1	151469406	151500823	Rnf2	ENSMUSG00000026484	92	5	8	11	121	255	158
chr1	151571186	151721939	Fam129a	ENSMUSG00000026483	507	93	70	41	332	584	452
chr1	151755374	151822328	Edem3	ENSMUSG00000043019	163	30	9	12	110	221	134
chr1	151854823	151854955	Gm25279	ENSMUSG00000084557	0	0	0	0	0	0	0
chr1	151884524	152090320	1700025G04Rik	ENSMUSG00000032666	638	180	107	122	500	820	551
chr1	152370735	152386688	Tsen15	ENSMUSG00000014980	39	5	2	3	21	23	27
chr1	152399830	152510695	Colgalt2	ENSMUSG00000032649	351	73	50	27	151	282	191
chr1	152407074	152407525	Gm15618	ENSMUSG00000080878	0	0	0	0	0	0	0
chr1	152516759	152766351	Rgl1	ENSMUSG00000026482	913	337	267	171	710	1170	835
chr1	152684026	152687501	Gm15479	ENSMUSG00000086145	9	1	0	0	7	6	6
chr1	152729159	152730559	Gm7278	ENSMUSG00000080950	3	1	1	0	1	6	5
chr1	152750551	152757544	Apobec4	ENSMUSG00000055547	34	17	5	0	32	38	24
chr1	152766542	152775597	Arpc5	ENSMUSG00000008475	23	3	7	2	23	44	26
chr1	152807890	152836990	Ncf2	ENSMUSG00000026480	135	66	41	18	228	404	272
chr1	152836996	152902646	Smg7	ENSMUSG00000042772	162	25	18	14	210	383	269
chr1	152955101	153119260	Nmnat2	ENSMUSG00000042751	697	191	115	122	777	1606	1134
chr1	153122756	153186447	Lamc2	ENSMUSG00000026479	282	63	62	40	270	412	358
chr1	153218922	153332786	Lamc1	ENSMUSG00000026478	369	117	106	90	492	972	716
chr1	153305432	153306478	Gm8818	ENSMUSG00000079138	2	0	0	0	3	1	7
chr1	153404827	153408429	E330020D12Rik	ENSMUSG00000073538	13	8	5	11	11	6	13
chr1	153425162	153452574	Shcbp1l	ENSMUSG00000042708	117	25	19	14	106	182	147
chr1	153440079	153440218	Gm25588	ENSMUSG00000064435	0	0	0	0	0	0	0
chr1	153455758	153487660	Dhx9	ENSMUSG00000042699	71	5	3	5	124	291	177
chr1	153503016	153549714	Npl	ENSMUSG00000042684	213	108	85	83	302	479	335
chr1	153653025	153697667	Rgs8	ENSMUSG00000042671	186	68	34	21	115	236	183
chr1	153740349	153745468	Rgs16	ENSMUSG00000026475	21	5	14	8	30	58	47
chr1	153749426	153764221	Rnasel	ENSMUSG00000066800	47	16	2	6	21	69	43
chr1	153779381	153844142	Rgsl1	ENSMUSG00000042641	184	16	18	10	107	140	104
chr1	153849542	153900208	5830403L16Rik	ENSMUSG00000045968	190	53	55	26	132	281	162
chr1	153874345	153876871	Gm5531	ENSMUSG00000043282	4	1	0	2	2	14	8
chr1	153891646	153893060	Teddm1	ENSMUSG00000047053	6	1	3	1	9	14	9
chr1	153899926	153900036	mmu-mir-8114	ENSMUSG00000099227	0	0	0	0	0	0	0
chr1	153899944	153909723	Glul	ENSMUSG00000026473	40	26	10	11	57	157	106
chr1	153905301	153916910	A930039A15Rik	ENSMUSG00000078493	53	34	20	24	107	281	222
chr1	154080095	154080199	Gm25336	ENSMUSG00000088669	0	0	0	0	0	0	0
chr1	154201187	154205674	Zfp648	ENSMUSG00000066797	24	17	10	6	11	22	17
chr1	154311408	154311527	n-R5s220	ENSMUSG00000064860	2	2	1	1	0	2	0
chr1	154392519	154725920	Cacna1e	ENSMUSG00000004110	934	102	68	69	235	326	233
chr1	155063523	155083266	Gm9530	ENSMUSG00000096950	99	36	19	10	114	239	163
chr1	155096367	155099636	Ier5	ENSMUSG00000056708	9	1	0	0	21	20	8
chr1	155127878	155146780	Mr1	ENSMUSG00000026471	65	7	9	10	47	74	57
chr1	155158703	155203517	Stx6	ENSMUSG00000026470	164	31	33	29	147	254	213
chr1	155212474	155232724	BC034090	ENSMUSG00000033722	121	96	132	136	221	339	255
chr1	155275701	155417415	Xpr1	ENSMUSG00000026469	356	51	36	21	217	407	316
chr1	155315966	155316089	Gm22569	ENSMUSG00000093286	2	0	0	0	3	1	6
chr1	155520173	155527111	Gm5532	ENSMUSG00000073535	31	18	12	11	32	110	59
chr1	155558120	155687233	Acbd6	ENSMUSG00000033701	345	41	26	18	219	383	281
chr1	155698036	155751710	Lhx4	ENSMUSG00000026468	251	109	89	88	172	208	178
chr1	155778155	155812883	Qsox1	ENSMUSG00000033684	195	115	79	80	212	367	251
chr1	155844966	155972890	Cep350	ENSMUSG00000033671	347	36	26	25	225	372	263
chr1	155954574	155954722	Gm23744	ENSMUSG00000077419	0	0	0	0	0	0	0
chr1	156004599	156036480	Tor1aip1	ENSMUSG00000026466	103	15	17	12	111	228	136
chr1	156035403	156068861	Tor1aip2	ENSMUSG00000050565	110	5	6	11	156	369	266
chr1	156075966	156205026	Fam163a	ENSMUSG00000015484	351	120	83	70	237	429	310
chr1	156255296	156303664	Tdrd5	ENSMUSG00000060985	147	26	14	4	112	235	187
chr1	156310727	156328035	Nphs2	ENSMUSG00000026602	63	6	4	2	19	33	23
chr1	156323509	156421159	Axdnd1	ENSMUSG00000026601	284	23	28	25	119	233	140
chr1	156366040	156366484	Gm2000	ENSMUSG00000078193	0	0	0	0	0	0	0
chr1	156428108	156474328	Soat1	ENSMUSG00000026600	167	29	21	20	201	448	255
chr1	156524092	156526659	Gm10031	ENSMUSG00000096493	6	2	3	1	2	2	5
chr1	156558786	156649568	Abl2	ENSMUSG00000026596	322	45	32	31	468	845	613
chr1	156653617	156674356	Tor3a	ENSMUSG00000060519	106	25	14	16	250	531	387
chr1	156678545	156719001	Fam20b	ENSMUSG00000033557	137	26	8	12	115	253	205
chr1	156793512	156793844	Gm15428	ENSMUSG00000046057	2	0	0	0	0	3	0
chr1	156804166	156939626	Ralgps2	ENSMUSG00000026594	343	51	35	35	266	590	370
chr1	156838562	156861078	Angptl1	ENSMUSG00000033544	58	16	12	7	27	67	63
chr1	157099148	157108680	Tex35	ENSMUSG00000026592	33	2	2	4	11	11	5
chr1	157135183	157412595	Rasal2	ENSMUSG00000070565	583	47	35	21	319	612	447
chr1	157383931	157384329	Gm6058	ENSMUSG00000087632	0	0	0	0	0	0	0
chr1	157412352	157420235	2810025M15Rik	ENSMUSG00000049881	24	4	7	2	26	75	62
chr1	157458580	157489060	BC026585	ENSMUSG00000033488	108	16	24	20	75	100	57
chr1	157497875	157511721	Gm15486	ENSMUSG00000087093	43	4	3	1	14	32	35
chr1	157506728	157568425	Sec16b	ENSMUSG00000026589	235	60	37	40	117	251	192
chr1	158245271	158356260	Brinp2	ENSMUSG00000004031	335	52	53	60	113	217	169
chr1	158362304	158691786	Astn1	ENSMUSG00000026587	846	54	30	38	170	336	234
chr1	158505625	158505733	Mir488	ENSMUSG00000070103	0	0	0	0	0	0	0
chr1	158711727	158980490	Pappa2	ENSMUSG00000073530	663	48	33	49	160	277	209
chr1	158967701	158980463	1600012P17Rik	ENSMUSG00000047661	45	2	2	0	6	21	16
chr1	159168157	159168642	Gm4953	ENSMUSG00000061992	6	0	0	0	0	0	2
chr1	159232326	159347580	Rfwd2	ENSMUSG00000040782	225	11	8	9	176	381	249
chr1	159331796	159331878	Gm26472	ENSMUSG00000080410	0	0	0	0	0	0	0
chr1	159340283	159340422	Scarna3a	ENSMUSG00000089536	0	0	0	0	0	0	0
chr1	159614749	159684875	Gm10530	ENSMUSG00000073528	229	29	19	22	87	150	115
chr1	159737510	159924397	Tnr	ENSMUSG00000015829	545	37	26	25	175	299	188
chr1	159983496	159983605	Gm24719	ENSMUSG00000088145	0	0	0	0	0	0	0
chr1	160044384	160078428	4930523C07Rik	ENSMUSG00000090394	129	28	16	18	68	127	97
chr1	160044584	160071509	4930523C07Rik	ENSMUSG00000050883	101	25	13	15	56	114	81
chr1	160074735	160077985	4930562F07Rik	ENSMUSG00000026729	11	1	1	0	4	3	1
chr1	160085036	160153580	Tnn	ENSMUSG00000026725	243	25	21	26	99	132	100
chr1	160195215	160202170	Mrps14	ENSMUSG00000058267	25	2	3	0	31	54	34
chr1	160202367	160212892	Cacybp	ENSMUSG00000014226	24	0	0	0	34	60	34
chr1	160219174	160792938	Rabgap1l	ENSMUSG00000026721	1294	80	60	58	619	1086	808
chr1	160295864	160295972	Mir1927	ENSMUSG00000089204	0	0	0	0	0	0	0
chr1	160645573	160645704	Gm23528	ENSMUSG00000077759	0	0	0	0	0	0	0
chr1	160876202	160876322	Gm24988	ENSMUSG00000077648	0	0	0	0	0	0	0
chr1	160893120	160893584	Gm6177	ENSMUSG00000057499	0	0	0	0	0	0	0
chr1	160906418	160974978	Rc3h1	ENSMUSG00000040423	163	14	4	7	159	329	242
chr1	160978606	161003010	Serpinc1	ENSMUSG00000026715	116	39	34	30	125	192	121
chr1	161008794	161034849	Zbtb37	ENSMUSG00000043467	97	20	8	4	109	236	188
chr1	161034422	161038539	Gas5	ENSMUSG00000053332	5	0	0	0	44	107	70
chr1	161035394	161035473	Gm26224	ENSMUSG00000064440	0	0	0	0	0	0	0
chr1	161035850	161035911	Gm22489	ENSMUSG00000080463	0	0	0	0	0	0	0
chr1	161036057	161036139	Gm22357	ENSMUSG00000064816	0	0	0	0	0	0	0
chr1	161036682	161036741	Gm23212	ENSMUSG00000084667	0	0	0	0	0	0	0
chr1	161036984	161037049	Gm23436	ENSMUSG00000077220	0	0	0	0	0	0	0
chr1	161037356	161037439	Mir5117	ENSMUSG00000065160	0	0	0	0	0	0	0
chr1	161037601	161037681	Gm24489	ENSMUSG00000065735	0	0	0	0	0	0	0
chr1	161038082	161038158	Snord47	ENSMUSG00000064968	0	0	0	0	0	0	0
chr1	161038308	161038383	Gm25789	ENSMUSG00000065228	0	0	0	0	0	0	0
chr1	161040601	161070658	Dars2	ENSMUSG00000026709	124	25	27	16	124	220	174
chr1	161070767	161086724	Cenpl	ENSMUSG00000026708	51	2	4	2	52	124	63
chr1	161088375	161131511	Klhl20	ENSMUSG00000026705	106	7	6	7	66	137	89
chr1	161142691	161169106	Ankrd45	ENSMUSG00000044835	97	10	7	13	76	186	93
chr1	161154558	161159314	4930469G21Rik	ENSMUSG00000049160	15	0	0	4	8	17	13
chr1	161240112	161251219	Prdx6	ENSMUSG00000026701	32	0	1	2	38	70	70
chr1	161395409	161418410	Tnfsf4	ENSMUSG00000026700	77	10	4	14	36	58	77
chr1	161494655	161505290	Tnfsf18	ENSMUSG00000066755	17	0	2	0	6	10	8
chr1	161552549	161552666	Gm25488	ENSMUSG00000089353	0	0	0	0	0	0	0
chr1	161725536	161727682	Gm15429	ENSMUSG00000040323	16	9	10	12	21	27	23
chr1	161780691	161788495	Fasl	ENSMUSG00000000817	15	1	1	3	6	13	4
chr1	161816112	161876661	Suco	ENSMUSG00000040297	101	11	2	7	86	170	120
chr1	161942086	161979636	4930558K02Rik	ENSMUSG00000086277	107	15	7	4	70	171	105
chr1	161969186	162027106	Pigc	ENSMUSG00000026698	155	33	35	47	103	167	106
chr1	161982453	162478034	Dnm3	ENSMUSG00000040265	1273	149	181	178	571	1029	798
chr1	162004969	162016494	2810442N19Rik	ENSMUSG00000090260	32	19	21	28	30	32	40
chr1	162217623	162225550	Dnm3os	ENSMUSG00000078190	15	10	5	5	10	18	13
chr1	162217814	162217923	Mir199a-2	ENSMUSG00000070126	0	0	0	0	0	0	0
chr1	162223368	162223477	Mir214	ENSMUSG00000065516	0	0	1	0	0	0	0
chr1	162316092	162316521	Gm16101	ENSMUSG00000089933	3	0	0	0	0	0	0
chr1	162477680	162479943	Gm10176	ENSMUSG00000066752	8	0	1	0	2	5	4
chr1	162532127	162548551	Mettl13	ENSMUSG00000026694	54	27	40	31	54	89	92
chr1	162570515	162599084	Vamp4	ENSMUSG00000026696	57	9	2	2	37	78	52
chr1	162628357	162629067	Gm5705	ENSMUSG00000091743	4	0	0	0	0	3	1
chr1	162639150	162649693	Myoc	ENSMUSG00000026697	50	23	13	14	31	50	42
chr1	162647203	162658173	7420461P10Rik	ENSMUSG00000091060	47	10	11	7	25	43	44
chr1	162670725	162740556	Prrc2c	ENSMUSG00000040225	181	28	19	25	279	526	343
chr1	162674158	162674220	AC132867.1	ENSMUSG00000098259	0	0	0	0	0	0	0
chr1	162793883	162813972	Fmo4	ENSMUSG00000026692	52	6	3	4	16	32	13
chr1	162829561	162866548	Fmo1	ENSMUSG00000040181	118	41	48	38	56	116	79
chr1	162874317	162898726	Fmo2	ENSMUSG00000040170	91	8	10	8	37	67	44
chr1	162916551	162937225	Fmo6	ENSMUSG00000095576	47	2	2	1	16	41	13
chr1	162953802	162984528	Fmo3	ENSMUSG00000026691	72	7	4	4	11	17	11
chr1	163024302	163085670	Mroh9	ENSMUSG00000071890	111	4	4	1	24	22	16
chr1	163054818	163054951	Gm22671	ENSMUSG00000077608	0	0	0	0	0	0	0
chr1	163118227	163118348	Gm22434	ENSMUSG00000089174	0	0	0	0	0	0	0
chr1	163245116	163313710	Prrx1	ENSMUSG00000026586	182	5	12	8	94	169	111
chr1	163280356	163287045	Gm20471	ENSMUSG00000092188	25	0	3	1	15	26	14
chr1	163301790	163303620	Gm26523	ENSMUSG00000096984	2	0	0	0	6	6	4
chr1	163384909	163403641	Gorab	ENSMUSG00000040124	36	2	2	0	23	46	27
chr1	163402283	163402390	Gm24940	ENSMUSG00000088951	0	0	0	0	0	0	0
chr1	163702257	163725232	Mettl11b	ENSMUSG00000040113	62	5	6	2	18	54	36
chr1	163729569	163730610	Gm2343	ENSMUSG00000089700	2	0	0	0	1	0	0
chr1	163779583	163917109	Kifap3	ENSMUSG00000026585	290	20	24	22	128	278	147
chr1	163929100	163955126	Scyl3	ENSMUSG00000026584	69	15	8	10	90	162	129
chr1	163945993	163994796	BC055324	ENSMUSG00000041406	85	10	4	2	58	122	79
chr1	163994889	163997243	Mettl18	ENSMUSG00000041396	13	0	0	2	17	41	26
chr1	164048234	164057677	Sele	ENSMUSG00000026582	20	1	0	0	4	17	4
chr1	164062076	164080785	Sell	ENSMUSG00000026581	41	0	0	0	6	27	12
chr1	164115264	164150026	Selp	ENSMUSG00000026580	117	13	12	10	66	125	70
chr1	164143432	164146366	Gm16587	ENSMUSG00000090081	9	0	0	0	1	5	3
chr1	164148591	164152217	Gm16548	ENSMUSG00000086593	16	1	2	1	24	54	20
chr1	164151838	164220277	F5	ENSMUSG00000026579	236	21	21	16	67	129	116
chr1	164166579	164166933	Gm16588	ENSMUSG00000089790	0	0	0	0	0	0	0
chr1	164249046	164265385	Slc19a2	ENSMUSG00000040918	50	5	7	7	56	144	94
chr1	164275585	164287847	Ccdc181	ENSMUSG00000026578	37	2	3	0	24	41	30
chr1	164289800	164307489	Blzf1	ENSMUSG00000026577	47	5	5	4	27	63	41
chr1	164312879	164348181	Nme7	ENSMUSG00000026575	83	23	12	5	67	69	61
chr1	164437267	164458355	Atp1b1	ENSMUSG00000026576	83	40	26	18	133	215	133
chr1	164503307	164514882	Gm26685	ENSMUSG00000097281	41	1	2	4	25	50	23
chr1	164796732	164824266	Dpt	ENSMUSG00000026574	82	6	5	4	20	33	29
chr1	164931644	164935527	Xcl1	ENSMUSG00000026573	11	5	0	2	7	12	6
chr1	165024345	165024456	Gm26042	ENSMUSG00000080561	0	0	0	0	0	0	0
chr1	165137855	165160773	Tbx19	ENSMUSG00000026572	94	33	37	18	53	71	73
chr1	165148824	165148949	Gm16550	ENSMUSG00000089967	0	0	0	0	0	0	0
chr1	165174341	165194433	Sft2d2	ENSMUSG00000040848	105	37	25	11	82	155	128
chr1	165214922	165236943	Tiprl	ENSMUSG00000040843	80	6	2	0	70	135	95
chr1	165301863	165322930	Gpr161	ENSMUSG00000040836	107	38	51	54	118	184	159
chr1	165329511	165460465	Dcaf6	ENSMUSG00000026571	348	27	17	21	192	371	246
chr1	165440625	165440709	Gm24637	ENSMUSG00000089299	0	0	0	0	0	0	0
chr1	165461037	165481214	Mpc2	ENSMUSG00000026568	59	9	4	4	44	110	64
chr1	165485183	165576774	Adcy10	ENSMUSG00000026567	345	59	35	47	154	251	199
chr1	165497999	165498249	Gm23599	ENSMUSG00000087886	2	0	0	0	0	0	0
chr1	165571850	165571976	Gm23208	ENSMUSG00000089291	0	0	0	0	0	0	0
chr1	165592181	165634541	Mpzl1	ENSMUSG00000026566	178	68	45	27	219	521	380
chr1	165648945	165708094	Rcsd1	ENSMUSG00000040723	279	95	98	57	237	405	289
chr1	165763746	165775308	Creg1	ENSMUSG00000040713	52	24	19	12	73	147	129
chr1	165781075	165789367	Gm16565	ENSMUSG00000089829	34	27	39	51	50	55	85
chr1	165785834	165785951	Gm24808	ENSMUSG00000088618	0	0	0	0	0	0	0
chr1	165788681	165877276	Cd247	ENSMUSG00000005763	386	190	153	126	335	534	397
chr1	165809636	165809742	Gm23402	ENSMUSG00000094394	0	0	0	0	0	0	0
chr1	165865154	166002678	Pou2f1	ENSMUSG00000026565	310	19	13	11	256	505	356
chr1	165869798	165870243	RP23-36P10.7	ENSMUSG00000099187	3	2	0	0	3	0	0
chr1	165941618	165943526	RP23-36P10.3	ENSMUSG00000099008	7	0	0	0	8	7	13
chr1	166002960	166038256	Gm26665	ENSMUSG00000097196	86	6	4	3	54	104	48
chr1	166098153	166127898	Dusp27	ENSMUSG00000026564	126	44	50	27	178	314	249
chr1	166130238	166166510	Gpa33	ENSMUSG00000000544	167	66	41	36	318	526	439
chr1	166201385	166238744	Mael	ENSMUSG00000040629	102	4	4	9	26	43	16
chr1	166254139	166316823	Ildr2	ENSMUSG00000040612	222	43	36	30	147	237	187
chr1	166306741	166309585	5330438I03Rik	ENSMUSG00000091393	16	5	4	4	18	23	29
chr1	166379097	166393621	Tada1	ENSMUSG00000026563	48	7	9	9	43	59	56
chr1	166379839	166380493	Gm15853	ENSMUSG00000089853	2	0	0	0	1	0	2
chr1	166384622	166409863	Pogk	ENSMUSG00000040596	89	22	28	12	62	70	60
chr1	166431705	166431875	Gm16418	ENSMUSG00000084093	0	0	0	0	1	0	0
chr1	166483613	166497588	Gm4846	ENSMUSG00000086056	33	5	1	0	2	1	1
chr1	166620362	166620482	Gm22992	ENSMUSG00000096172	0	0	0	0	0	0	0
chr1	166628971	166647693	Gm4847	ENSMUSG00000051081	40	3	3	0	11	7	7
chr1	166662055	166681845	Fmo9	ENSMUSG00000026560	48	2	1	0	9	1	1
chr1	166762145	166770485	Gm4954	ENSMUSG00000085841	23	14	15	10	18	21	6
chr1	166945597	166946358	Gm6286	ENSMUSG00000086925	5	2	1	1	0	1	5
chr1	166974024	167000841	Gm16701	ENSMUSG00000097823	80	11	15	8	29	50	46
chr1	167001417	167091302	Fam78b	ENSMUSG00000060568	358	147	77	53	120	171	152
chr1	167223827	167223919	Uck2	ENSMUSG00000053664	0	0	0	0	0	0	0
chr1	167226090	167285127	Uck2	ENSMUSG00000026558	298	177	162	156	673	1156	995
chr1	167290125	167290225	mmu-mir-6347	ENSMUSG00000098379	0	0	0	0	0	0	0
chr1	167308670	167333978	Tmco1	ENSMUSG00000052428	88	10	6	4	90	225	169
chr1	167340369	167340424	Gm25911	ENSMUSG00000088246	0	0	0	0	0	0	0
chr1	167349025	167349131	Gm24182	ENSMUSG00000095752	0	0	0	0	0	0	0
chr1	167349991	167368530	Aldh9a1	ENSMUSG00000026687	79	43	32	39	98	189	150
chr1	167371966	167393841	Mgst3	ENSMUSG00000026688	110	24	20	6	111	181	129
chr1	167445675	167466780	Lrrc52	ENSMUSG00000040485	104	23	20	9	50	114	62
chr1	167598384	167639623	Rxrg	ENSMUSG00000015843	177	58	49	57	115	175	119
chr1	167689239	167848741	Lmx1a	ENSMUSG00000026686	524	102	83	47	181	253	151
chr1	168115244	168122465	Gm20711	ENSMUSG00000093538	13	0	0	0	2	1	4
chr1	168153527	168432270	Pbx1	ENSMUSG00000052534	906	182	115	94	723	1518	1012
chr1	168405551	168405621	AC096625.1	ENSMUSG00000099251	2	0	0	0	3	2	1
chr1	168490643	168490762	mmu-mir-6348	ENSMUSG00000098407	0	0	0	0	1	1	0
chr1	169018974	169019089	mmu-mir-6354	ENSMUSG00000098829	3	0	0	0	0	0	0
chr1	169453528	169453869	Gm5265	ENSMUSG00000058622	0	0	0	0	0	0	0
chr1	169497934	169531464	Nuf2	ENSMUSG00000026683	99	15	2	6	52	123	69
chr1	169655501	169695813	Rgs5	ENSMUSG00000026678	99	4	4	3	31	69	58
chr1	169741477	169747642	Rgs4	ENSMUSG00000038530	13	0	2	1	8	12	7
chr1	169799450	169799556	Gm22114	ENSMUSG00000096772	0	0	0	0	0	0	0
chr1	169928648	169934653	1700084C01Rik	ENSMUSG00000070532	25	7	6	3	15	21	13
chr1	169932698	169934248	Gm15852	ENSMUSG00000089990	6	1	1	0	5	7	3
chr1	169949535	169969241	Hsd17b7	ENSMUSG00000026675	49	27	24	32	55	83	81
chr1	169969409	169972395	3110045C21Rik	ENSMUSG00000097503	7	0	0	0	7	22	16
chr1	169972308	170110501	Ddr2	ENSMUSG00000026674	436	82	90	53	166	270	211
chr1	170141938	170174957	Uap1	ENSMUSG00000026670	83	15	11	9	70	113	66
chr1	170193420	170215397	Uhmk1	ENSMUSG00000026667	53	13	3	2	38	96	53
chr1	170214860	170215556	4930500M09Rik	ENSMUSG00000044306	5	0	0	0	4	16	6
chr1	170232749	170253608	Sh2d1b2	ENSMUSG00000073494	67	6	3	1	35	70	48
chr1	170254049	170255739	Gm6345	ENSMUSG00000096964	9	2	1	1	8	14	14
chr1	170277376	170285662	Sh2d1b1	ENSMUSG00000096334	19	1	0	2	5	5	6
chr1	170298193	170306332	Gm7694	ENSMUSG00000096603	53	52	32	34	38	29	46
chr1	170302668	170589861	Nos1ap	ENSMUSG00000038473	1053	194	142	127	585	972	636
chr1	170308803	170312125	1700015E13Rik	ENSMUSG00000042800	12	9	5	0	6	6	0
chr1	170644532	170682789	Olfml2b	ENSMUSG00000038463	216	102	78	42	150	173	138
chr1	170704674	170867771	Atf6	ENSMUSG00000026663	463	50	52	30	332	700	549
chr1	170751717	170751823	Gm23523	ENSMUSG00000096310	0	0	0	0	0	0	0
chr1	170832765	170832871	Gm25235	ENSMUSG00000096547	0	0	0	0	0	0	0
chr1	170868645	170881721	Gm9929	ENSMUSG00000053925	49	6	5	3	108	191	173
chr1	170873498	170885540	Dusp12	ENSMUSG00000026659	47	6	4	3	68	162	115
chr1	170885065	170885881	Gm26620	ENSMUSG00000096968	5	0	0	0	19	47	32
chr1	170907273	170912941	Fcrlb	ENSMUSG00000070524	29	10	6	10	28	37	32
chr1	170917576	170927583	Fcrla	ENSMUSG00000038421	34	8	5	6	15	18	5
chr1	170925309	170925644	Gm2962	ENSMUSG00000089838	0	0	0	0	0	0	0
chr1	170960558	170976547	Fcgr2b	ENSMUSG00000026656	62	13	10	8	16	26	21
chr1	171018920	171029761	Fcgr4	ENSMUSG00000059089	58	9	6	3	32	55	41
chr1	171027965	171028129	Gm26110	ENSMUSG00000065905	2	0	0	0	0	0	2
chr1	171051174	171064935	Fcgr3	ENSMUSG00000059498	72	37	18	16	96	168	151
chr1	171064591	171064652	mmu-mir-6546	ENSMUSG00000099119	2	1	0	0	4	5	7
chr1	171072226	171072287	AC117796.1	ENSMUSG00000098356	2	0	0	0	0	1	1
chr1	171079840	171079901	AC117796.2	ENSMUSG00000098965	2	0	0	0	1	0	2
chr1	171113918	171126967	1700009P17Rik	ENSMUSG00000026649	45	0	5	0	50	60	64
chr1	171127165	171150603	Sdhc	ENSMUSG00000058076	118	25	16	6	126	247	153
chr1	171150711	171161130	Mpz	ENSMUSG00000056569	47	18	10	12	40	42	51
chr1	171173262	171196268	Pcp4l1	ENSMUSG00000038370	81	17	13	13	91	152	97
chr1	171213970	171220701	Nr1i3	ENSMUSG00000005677	30	27	22	23	56	102	62
chr1	171217802	171222514	Tomm40l	ENSMUSG00000005674	23	16	3	9	30	60	23
chr1	171225054	171226379	Apoa2	ENSMUSG00000005681	6	0	2	1	11	9	11
chr1	171229572	171234365	Fcer1g	ENSMUSG00000058715	20	19	22	14	57	87	72
chr1	171234853	171247122	Ndufs2	ENSMUSG00000013593	60	21	16	8	104	222	138
chr1	171250421	171260637	Adamts4	ENSMUSG00000006403	67	50	56	76	139	290	240
chr1	171270328	171276896	B4galt3	ENSMUSG00000052423	29	18	21	21	36	67	60
chr1	171275990	171281186	Ppox	ENSMUSG00000062729	28	35	25	18	34	101	61
chr1	171281945	171287991	Usp21	ENSMUSG00000053483	26	17	18	19	53	66	61
chr1	171288563	171295024	Ufc1	ENSMUSG00000062963	27	2	3	2	42	68	49
chr1	171305084	171305494	Rpl27-ps1	ENSMUSG00000079137	3	0	0	0	3	2	0
chr1	171308047	171308137	Gm25151	ENSMUSG00000087747	0	0	0	0	0	0	0
chr1	171329145	171342331	Dedd	ENSMUSG00000013973	60	10	9	7	123	267	214
chr1	171338008	171345646	Nit1	ENSMUSG00000013997	36	9	11	13	82	164	125
chr1	171345670	171359254	Pfdn2	ENSMUSG00000006412	61	10	7	11	117	237	213
chr1	171358446	171360798	Klhdc9	ENSMUSG00000045259	8	0	1	4	26	15	17
chr1	171370099	171388598	Pvrl4	ENSMUSG00000006411	122	46	56	39	170	347	228
chr1	171388954	171410298	Arhgap30	ENSMUSG00000048865	104	42	41	28	85	186	108
chr1	171411313	171419142	Usf1	ENSMUSG00000026641	55	23	11	15	81	190	129
chr1	171419033	171420352	Tstd1	ENSMUSG00000091166	9	3	0	2	27	26	39
chr1	171423185	171437318	Gm26641	ENSMUSG00000097045	71	14	6	4	81	149	120
chr1	171437535	171464603	F11r	ENSMUSG00000038235	120	62	28	17	297	661	470
chr1	171500568	171504111	B930036N10Rik	ENSMUSG00000091993	8	0	1	0	27	50	39
chr1	171503048	171503163	Gm24871	ENSMUSG00000094668	0	0	0	0	0	0	0
chr1	171503478	171504750	Alyref2	ENSMUSG00000060244	3	0	2	0	6	13	18
chr1	171515233	171516922	Gm9765	ENSMUSG00000038218	8	4	1	3	8	28	14
chr1	171518122	171535294	Itln1	ENSMUSG00000038209	50	13	7	5	30	39	27
chr1	171559193	171585318	Cd244	ENSMUSG00000004709	101	11	4	4	59	103	74
chr1	171588624	171607410	Ly9	ENSMUSG00000004707	41	7	2	11	14	18	18
chr1	171634925	171649007	Slamf7	ENSMUSG00000038179	55	8	3	14	9	36	15
chr1	171641840	171641900	mmu-mir-7683	ENSMUSG00000098316	0	0	0	0	0	0	0
chr1	171682009	171705258	Cd48	ENSMUSG00000015355	62	1	1	3	14	23	12
chr1	171711077	171711500	Tma7-ps	ENSMUSG00000059058	0	0	0	0	0	0	1
chr1	171732060	171732114	Gm26412	ENSMUSG00000088291	0	0	0	0	0	0	0
chr1	171733299	171733405	Gm22950	ENSMUSG00000095636	0	0	0	0	0	0	0
chr1	171767127	171801184	Slamf1	ENSMUSG00000015316	83	10	16	0	18	38	16
chr1	171839697	171890718	Cd84	ENSMUSG00000038147	122	12	2	5	33	47	28
chr1	171895664	171898237	Gm10521	ENSMUSG00000073492	12	2	0	2	3	24	9
chr1	171917537	171943868	Slamf6	ENSMUSG00000015314	89	5	8	11	25	40	31
chr1	172000960	172028444	Vangl2	ENSMUSG00000026556	169	82	108	71	322	578	455
chr1	172052292	172057573	Nhlh1	ENSMUSG00000051251	23	15	13	7	42	83	60
chr1	172066013	172082795	Ncstn	ENSMUSG00000003458	78	25	30	22	96	151	113
chr1	172082529	172122330	Copa	ENSMUSG00000026553	122	6	18	5	91	195	140
chr1	172126755	172136493	Pex19	ENSMUSG00000003464	49	13	10	10	96	121	102
chr1	172144272	172144901	Gm10171	ENSMUSG00000089803	3	0	0	2	2	1	1
chr1	172148015	172196393	Dcaf8	ENSMUSG00000026554	165	27	14	12	170	377	285
chr1	172196728	172206804	Pea15a	ENSMUSG00000013698	47	21	5	7	108	221	153
chr1	172209894	172219868	Casq1	ENSMUSG00000007122	46	24	14	15	86	161	77
chr1	172213021	172213680	Gm17224	ENSMUSG00000092085	4	3	1	0	12	14	14
chr1	172223513	172258414	Atp1a4	ENSMUSG00000007107	119	26	17	17	71	128	119
chr1	172261641	172319841	Igsf8	ENSMUSG00000038034	291	151	127	94	314	514	428
chr1	172271709	172298064	Atp1a2	ENSMUSG00000007097	122	71	69	26	109	146	136
chr1	172321033	172329263	Kcnj9	ENSMUSG00000038026	47	33	35	14	42	80	86
chr1	172341210	172374085	Kcnj10	ENSMUSG00000044708	157	80	74	48	142	191	181
chr1	172376531	172384099	Pigm	ENSMUSG00000050229	18	1	0	0	28	46	29
chr1	172475358	172478575	Slamf9	ENSMUSG00000026548	8	3	1	0	4	0	2
chr1	172481788	172498878	Igsf9	ENSMUSG00000037995	120	130	125	165	272	517	457
chr1	172500047	172507380	Tagln2	ENSMUSG00000026547	51	27	29	15	128	223	172
chr1	172521044	172545870	Ccdc19	ENSMUSG00000026546	94	69	38	37	115	213	112
chr1	172538133	172558129	4933439K11Rik	ENSMUSG00000085184	115	64	46	46	118	179	113
chr1	172555938	172563717	Vsig8	ENSMUSG00000049598	48	35	36	24	64	63	44
chr1	172581377	172590568	Slamf8	ENSMUSG00000053318	38	24	20	9	34	40	28
chr1	172596640	172602551	Fcrl6	ENSMUSG00000070504	21	0	0	0	3	2	7
chr1	172630769	172632974	Dusp23	ENSMUSG00000026544	14	7	3	0	28	44	37
chr1	172684515	172684841	Gm22383	ENSMUSG00000088813	0	0	0	0	0	3	4
chr1	172698056	172699966	Crp	ENSMUSG00000037942	3	0	1	0	0	0	0
chr1	172843534	172843638	Gm24817	ENSMUSG00000070182	0	0	0	0	0	0	0
chr1	172893962	172895054	Apcs	ENSMUSG00000026542	2	0	0	0	3	0	0
chr1	172936212	172936334	Gm26077	ENSMUSG00000077252	0	0	0	0	0	0	0
chr1	172956768	172957817	Olfr16	ENSMUSG00000037924	2	0	0	0	0	0	0
chr1	173130200	173131236	Olfr1408	ENSMUSG00000062527	3	0	0	0	0	0	0
chr1	173150131	173150372	Olfr1407-ps1	ENSMUSG00000066680	0	0	0	0	0	0	0
chr1	173183442	173184504	Olfr1406	ENSMUSG00000058981	3	0	0	0	0	0	0
chr1	173203358	173204299	Olfr218	ENSMUSG00000046643	2	0	0	0	0	0	5
chr1	173215607	173216640	Olfr1404	ENSMUSG00000049456	0	0	0	0	1	0	0
chr1	173221271	173227229	Fcer1a	ENSMUSG00000005339	10	0	0	0	0	0	3
chr1	173270147	173271137	Olfr418-ps1	ENSMUSG00000049605	0	0	0	0	0	0	0
chr1	173274461	173277756	Mptx2	ENSMUSG00000079180	7	0	0	0	0	2	1
chr1	173331886	173333503	Darc	ENSMUSG00000037872	11	6	1	1	6	2	2
chr1	173334254	173367695	Cadm3	ENSMUSG00000005338	114	19	9	7	40	123	85
chr1	173350879	173466040	Aim2	ENSMUSG00000037860	336	24	15	8	128	277	199
chr1	173468509	173491041	Gm4955	ENSMUSG00000037849	54	2	3	1	9	17	13
chr1	173519717	173535957	BC094916	ENSMUSG00000070501	22	0	0	0	5	8	4
chr1	173566284	173599274	Pydc4	ENSMUSG00000073491	84	10	15	10	24	26	26
chr1	173630859	173647928	Pyhin1	ENSMUSG00000043263	20	0	1	2	3	7	3
chr1	173673675	173698392	Pydc3	ENSMUSG00000066677	66	3	1	3	15	53	31
chr1	173723430	173741809	AI607873	ENSMUSG00000073490	55	2	2	2	15	45	35
chr1	173747293	173766876	Ifi204	ENSMUSG00000073489	49	3	2	3	12	39	22
chr1	173775837	173802720	Gm16340	ENSMUSG00000090222	70	2	9	8	30	35	20
chr1	173857221	173942491	Mndal	ENSMUSG00000090272	178	9	8	3	53	102	53
chr1	173896355	173912922	Mnda	ENSMUSG00000026536	31	2	3	1	8	26	11
chr1	173920407	173942672	Ifi203	ENSMUSG00000039997	46	3	1	2	19	23	12
chr1	173962569	173982844	Ifi202b	ENSMUSG00000026535	38	4	2	1	4	23	16
chr1	174011998	174031755	Ifi205	ENSMUSG00000054203	43	4	5	5	14	13	11
chr1	174041933	174042936	Olfr433	ENSMUSG00000045381	5	0	0	0	1	1	2
chr1	174050375	174051313	Olfr432	ENSMUSG00000047048	5	0	0	0	1	2	3
chr1	174069300	174070253	Olfr430	ENSMUSG00000050134	2	0	0	0	1	0	0
chr1	174089038	174089980	Olfr429	ENSMUSG00000049528	0	0	0	0	0	0	0
chr1	174099460	174100407	Olfr427	ENSMUSG00000059371	2	0	0	0	0	0	0
chr1	174117091	174118014	Olfr231	ENSMUSG00000046486	2	0	1	0	0	0	0
chr1	174136746	174137693	Olfr424	ENSMUSG00000051528	0	0	0	0	0	0	0
chr1	174151481	174152530	Olfr421-ps1	ENSMUSG00000091950	0	0	0	0	0	0	0
chr1	174158722	174159767	Olfr420	ENSMUSG00000055033	6	0	1	0	2	14	0
chr1	174172776	174248450	Spta1	ENSMUSG00000026532	157	6	5	3	35	52	50
chr1	174249889	174250976	Olfr419	ENSMUSG00000050788	4	0	0	0	2	0	1
chr1	174330518	174332873	Mptx1	ENSMUSG00000026531	6	2	1	1	1	1	1
chr1	174368919	174369848	Olfr417	ENSMUSG00000066672	3	0	2	0	0	0	0
chr1	174391046	174392055	Olfr248	ENSMUSG00000059503	0	0	0	0	0	0	1
chr1	174430430	174431384	Olfr414	ENSMUSG00000051509	7	0	0	0	1	3	1
chr1	174448625	174449602	Olfr220	ENSMUSG00000066671	2	0	0	0	0	0	0
chr1	174501825	174822717	Fmn2	ENSMUSG00000028354	725	37	16	16	241	557	365
chr1	174833785	174921819	Grem2	ENSMUSG00000050069	221	8	15	7	71	79	57
chr1	175059736	175491130	Rgs7	ENSMUSG00000026527	1019	42	38	37	226	392	275
chr1	175600374	175625635	Fh1	ENSMUSG00000026526	87	31	30	19	113	191	147
chr1	175620381	175662116	Kmo	ENSMUSG00000039783	119	13	8	3	59	113	86
chr1	175662421	175692776	Opn3	ENSMUSG00000026525	97	10	3	5	53	133	85
chr1	175686488	175688353	Chml	ENSMUSG00000078185	3	3	0	0	0	0	3
chr1	175698593	175815734	Wdr64	ENSMUSG00000026523	301	17	11	11	84	176	145
chr1	175800514	175800689	Gm25560	ENSMUSG00000077794	0	0	0	0	0	0	0
chr1	175880778	175911396	Exo1	ENSMUSG00000039748	113	37	21	8	123	211	140
chr1	175904545	175904651	Gm23805	ENSMUSG00000094820	0	0	0	0	0	0	0
chr1	175962306	176275312	Pld5	ENSMUSG00000055214	844	68	52	49	222	339	280
chr1	175977777	175979114	B020018G12Rik	ENSMUSG00000078184	2	0	0	0	1	0	0
chr1	176700617	176700724	Gm26104	ENSMUSG00000087875	0	0	0	0	0	0	0
chr1	176733653	176807124	Cep170	ENSMUSG00000057335	135	13	19	22	97	151	148
chr1	176772325	176772423	Mir350	ENSMUSG00000065573	0	0	0	0	0	0	0
chr1	176793956	176794220	Gm25288	ENSMUSG00000084749	0	0	0	1	4	2	5
chr1	176814660	177020437	Sdccag8	ENSMUSG00000026504	606	112	99	82	360	490	426
chr1	176879834	176879913	Gm25993	ENSMUSG00000093132	0	0	0	0	0	0	0
chr1	176927999	176932711	Gm15423	ENSMUSG00000087082	11	4	0	1	3	6	4
chr1	177020073	177258203	Akt3	ENSMUSG00000019699	438	24	26	15	198	375	233
chr1	177429047	177443270	Gm26801	ENSMUSG00000097892	26	5	1	2	12	18	16
chr1	177444661	177450760	Zbtb18	ENSMUSG00000063659	11	2	5	3	12	11	20
chr1	177729814	177753324	1700016C15Rik	ENSMUSG00000015962	84	9	4	9	56	111	54
chr1	177762962	177796511	Adss	ENSMUSG00000015961	81	11	11	9	110	238	121
chr1	177786856	177787465	Gm16585	ENSMUSG00000089657	5	3	6	2	6	10	3
chr1	177991435	178048291	Gm16432	ENSMUSG00000091476	172	15	20	15	49	93	48
chr1	178028033	178028139	Gm25312	ENSMUSG00000095731	0	0	0	0	0	0	0
chr1	178187417	178252598	Desi2	ENSMUSG00000026502	213	32	23	31	171	269	275
chr1	178256103	178257295	Gm9982	ENSMUSG00000055831	3	0	0	1	3	2	4
chr1	178276093	178276639	4930527J03Rik	ENSMUSG00000070489	0	0	0	0	4	4	4
chr1	178313328	178318549	B230369F24Rik	ENSMUSG00000086350	16	1	0	2	19	70	27
chr1	178319130	178322693	Cox20	ENSMUSG00000026500	10	0	0	0	45	114	83
chr1	178321108	178324171	Gm16586	ENSMUSG00000089788	4	0	0	0	7	14	16
chr1	178323074	178337797	Hnrnpu	ENSMUSG00000039630	29	0	0	0	41	85	64
chr1	178363401	178363521	AC170257.1	ENSMUSG00000099303	0	0	0	0	0	0	0
chr1	178390819	178390924	Gm24919	ENSMUSG00000064954	0	0	0	0	0	0	0
chr1	178405881	178483247	Efcab2	ENSMUSG00000026495	221	18	6	9	139	278	188
chr1	178529125	178932855	Kif26b	ENSMUSG00000026494	1417	342	249	232	712	1108	869
chr1	178636905	178637071	Gm24405	ENSMUSG00000064967	2	0	0	0	0	0	0
chr1	178898582	178917614	Gm16564	ENSMUSG00000089713	74	42	52	49	49	56	48
chr1	178951960	179518041	Smyd3	ENSMUSG00000055067	1870	499	377	285	1351	2228	1603
chr1	179520375	179520857	Gm5561	ENSMUSG00000096474	4	5	1	5	4	7	4
chr1	179528055	179546267	Tfb2m	ENSMUSG00000026492	73	6	6	7	45	102	70
chr1	179538417	179538935	Gm15480	ENSMUSG00000082395	3	0	1	1	5	1	4
chr1	179546370	179627478	Cnst	ENSMUSG00000038949	384	146	145	108	356	729	441
chr1	179668210	179687189	Sccpdh	ENSMUSG00000038936	65	13	1	3	36	109	57
chr1	179695297	179745185	Gm1305	ENSMUSG00000087236	225	92	55	54	195	375	274
chr1	179744894	179803680	Ahctf1	ENSMUSG00000026491	157	15	25	24	218	465	358
chr1	179803376	179804676	Gm10518	ENSMUSG00000073486	4	0	0	0	5	6	13
chr1	179960472	180165603	Cdc42bpa	ENSMUSG00000026490	517	73	42	46	393	808	482
chr1	180165238	180199602	Adck3	ENSMUSG00000026489	206	110	134	117	234	294	230
chr1	180227004	180263438	Psen2	ENSMUSG00000010609	147	97	95	62	211	335	244
chr1	180326970	180330550	Gm5069	ENSMUSG00000055676	13	4	5	1	15	30	12
chr1	180330485	180424802	Itpkb	ENSMUSG00000038855	494	270	252	156	632	1214	969
chr1	180432387	180483504	6330403A02Rik	ENSMUSG00000053963	302	153	122	61	230	456	237
chr1	180568955	180601253	Parp1	ENSMUSG00000026496	177	127	89	112	318	565	412
chr1	180587201	180587267	mmu-mir-6904	ENSMUSG00000098926	0	0	2	1	1	0	0
chr1	180641150	180690518	Lin9	ENSMUSG00000058729	184	27	35	13	190	334	284
chr1	180693043	180697034	Mixl1	ENSMUSG00000026497	22	8	7	7	33	54	58
chr1	180726043	180754203	Acbd3	ENSMUSG00000026499	102	34	14	13	110	233	157
chr1	180800832	180813943	H3f3a	ENSMUSG00000060743	51	4	8	4	90	177	131
chr1	180802568	180809483	Gm17275	ENSMUSG00000097347	29	2	2	3	62	91	82
chr1	180813776	180816859	Gm16067	ENSMUSG00000073485	13	5	3	7	6	23	24
chr1	180832769	180832876	Gm24836	ENSMUSG00000084558	0	0	0	0	0	0	0
chr1	180851151	180868097	Sde2	ENSMUSG00000038806	74	10	9	14	78	213	135
chr1	180893108	180899103	Lefty2	ENSMUSG00000066652	27	2	4	3	45	100	67
chr1	180904274	180908087	Pycr2	ENSMUSG00000026520	21	10	11	15	81	98	86
chr1	180935022	180938400	Lefty1	ENSMUSG00000038793	21	7	11	2	73	117	119
chr1	180942344	180975112	Tmem63a	ENSMUSG00000026519	175	127	107	105	340	577	477
chr1	180952064	180958149	2210411M09Rik	ENSMUSG00000085563	33	24	21	8	53	70	63
chr1	180976155	181020904	Ephx1	ENSMUSG00000038776	248	106	72	65	320	563	376
chr1	181051237	181060667	9130409I23Rik	ENSMUSG00000038768	31	3	1	3	15	14	6
chr1	181093423	181144157	Nvl	ENSMUSG00000026516	147	15	14	11	159	311	195
chr1	181150931	181168994	Cnih4	ENSMUSG00000062169	63	7	4	5	99	97	82
chr1	181173228	181211552	Wdr26	ENSMUSG00000038733	127	26	26	34	175	357	306
chr1	181225986	181228498	A430110L20Rik	ENSMUSG00000054135	6	0	2	0	7	11	8
chr1	181241945	181242367	Rpl35a-ps2	ENSMUSG00000081214	0	0	0	0	0	1	1
chr1	181352628	181460641	Cnih3	ENSMUSG00000026514	473	233	166	122	331	486	388
chr1	181400464	181400756	Gm16547	ENSMUSG00000089888	1	3	3	0	2	0	2
chr1	181431723	181432400	Gm16539	ENSMUSG00000089927	0	0	0	0	1	7	2
chr1	181509633	181511451	Ccdc121	ENSMUSG00000050625	5	5	0	5	3	11	8
chr1	181738988	181769674	Dnah14	ENSMUSG00000047369	138	57	23	32	203	331	159
chr1	181813607	181813700	Gm23690	ENSMUSG00000064970	0	0	0	0	0	0	0
chr1	181815316	181842401	Lbr	ENSMUSG00000004880	100	29	31	26	141	270	196
chr1	181840453	181840568	Gm26004	ENSMUSG00000089429	0	0	0	0	11	10	2
chr1	181851574	181853189	Gm5533	ENSMUSG00000056699	9	0	0	3	28	25	35
chr1	181904445	182019980	Enah	ENSMUSG00000022995	281	30	20	12	484	1052	757
chr1	182124737	182132407	Srp9	ENSMUSG00000026511	32	4	2	0	31	72	57
chr1	182157144	182158319	Vmn1r1	ENSMUSG00000091013	5	1	0	0	0	7	2
chr1	182275772	182282804	Degs1	ENSMUSG00000038633	25	2	2	2	39	76	104
chr1	182313102	182341606	Fbxo28	ENSMUSG00000047539	76	16	16	12	64	158	87
chr1	182392543	182393535	Gm5706	ENSMUSG00000097260	5	1	1	2	3	4	2
chr1	182408619	182409020	Gm10517	ENSMUSG00000073482	3	0	0	0	0	13	0
chr1	182409172	182462432	Trp53bp2	ENSMUSG00000026510	144	18	23	14	166	262	209
chr1	182467256	182517495	Capn2	ENSMUSG00000026509	283	161	156	139	434	828	633
chr1	182565007	182632352	Capn8	ENSMUSG00000038599	275	105	77	52	169	214	158
chr1	182747126	182749180	4922505E12Rik	ENSMUSG00000043429	23	9	16	32	27	64	72
chr1	182763860	182896598	Susd4	ENSMUSG00000038576	551	263	208	160	479	750	562
chr1	182954788	182976044	Tlr5	ENSMUSG00000079164	107	70	61	47	154	261	243
chr1	183086264	183221529	Disp1	ENSMUSG00000030768	376	130	126	133	359	573	445
chr1	183276342	183297256	Brox	ENSMUSG00000046836	61	24	23	8	66	116	83
chr1	183297060	183324501	Aida	ENSMUSG00000042901	73	21	7	10	159	325	193
chr1	183326725	183369529	Mia3	ENSMUSG00000056050	138	46	45	52	144	283	180
chr1	183388981	183409353	Taf1a	ENSMUSG00000072258	84	27	22	30	99	135	91
chr1	183418503	183437053	Hhipl2	ENSMUSG00000053461	87	74	68	62	114	122	84
chr1	183681778	183682194	Gm8214	ENSMUSG00000090533	2	1	0	0	0	0	0
chr1	184013302	184075636	Dusp10	ENSMUSG00000039384	218	40	26	20	189	412	265
chr1	184033032	184033998	1700056E22Rik	ENSMUSG00000044854	6	0	0	0	26	75	31
chr1	184580109	184580206	Gm23349	ENSMUSG00000089057	0	0	0	0	0	0	0
chr1	184712497	184718989	4930488B22Rik	ENSMUSG00000092578	19	18	16	19	27	31	25
chr1	184727140	184732619	Hlx	ENSMUSG00000039377	19	7	4	12	25	25	21
chr1	184786776	184811313	Marc1	ENSMUSG00000026621	120	28	35	16	90	151	118
chr1	184813068	184846451	Marc2	ENSMUSG00000073481	159	57	45	59	252	356	312
chr1	184822407	184822488	Mir1981	ENSMUSG00000088559	2	3	0	0	3	7	5
chr1	184858138	184858412	Gm23780	ENSMUSG00000088562	2	0	0	0	0	0	0
chr1	184871926	184883218	C130074G19Rik	ENSMUSG00000039349	70	39	31	22	63	139	68
chr1	184896443	184999549	Mark1	ENSMUSG00000026620	288	66	71	59	155	316	199
chr1	185204168	185286743	Rab3gap2	ENSMUSG00000039318	287	97	78	64	318	529	464
chr1	185242907	185243038	Snora36b	ENSMUSG00000077571	0	0	0	0	1	1	2
chr1	185284726	185329396	Iars2	ENSMUSG00000026618	160	84	55	64	197	262	226
chr1	185313319	185313385	Mir194-1	ENSMUSG00000065581	0	0	0	0	0	0	0
chr1	185313581	185313692	Mir215	ENSMUSG00000065562	0	0	0	0	0	0	0
chr1	185332149	185357777	Bpnt1	ENSMUSG00000026617	128	33	24	15	149	301	203
chr1	185359461	185362865	4930532G15Rik	ENSMUSG00000097261	12	0	0	0	12	21	24
chr1	185363095	185428355	Eprs	ENSMUSG00000026615	202	22	16	21	236	328	255
chr1	185429357	185441819	9630028B13Rik	ENSMUSG00000051295	39	5	2	5	23	50	24
chr1	185447116	185455568	Gm2061	ENSMUSG00000097615	37	9	4	3	27	56	25
chr1	185454848	185468762	Slc30a10	ENSMUSG00000026614	52	20	14	7	29	61	43
chr1	186087731	186117310	Lyplal1	ENSMUSG00000039246	73	9	5	5	24	48	40
chr1	186123201	186123306	Gm23821	ENSMUSG00000089363	0	0	0	0	0	0	0
chr1	186623186	186705992	Tgfb2	ENSMUSG00000039239	282	67	67	46	220	410	302
chr1	186676742	186676876	Gm26169	ENSMUSG00000089045	0	0	0	0	0	0	0
chr1	186720978	186749358	Rrp15	ENSMUSG00000001305	134	83	80	72	198	398	263
chr1	186749396	186752921	A430105J06Rik	ENSMUSG00000097784	17	4	1	3	22	55	25
chr1	186960508	186961513	Gm3809	ENSMUSG00000097935	8	3	1	0	2	2	2
chr1	186967416	186970627	D1Pas1	ENSMUSG00000039224	9	3	3	1	11	6	3
chr1	187044648	187215465	Spata17	ENSMUSG00000026611	368	30	24	23	141	259	171
chr1	187073011	187073335	Gm15508	ENSMUSG00000089831	0	0	0	0	0	0	0
chr1	187120869	187124365	Gm15509	ENSMUSG00000089947	7	1	0	0	6	5	1
chr1	187125138	187127852	1700007P06Rik	ENSMUSG00000089730	10	0	2	1	1	4	1
chr1	187215508	187351704	Gpatch2	ENSMUSG00000039210	363	95	55	61	317	569	352
chr1	187608791	188214885	Esrrg	ENSMUSG00000026610	1770	293	184	148	656	1029	762
chr1	188262023	188965041	Ush2a	ENSMUSG00000026609	1902	228	238	209	691	1192	776
chr1	188519353	188519443	Gm24557	ENSMUSG00000077884	0	0	0	0	0	0	0
chr1	188622923	188623053	Gm25095	ENSMUSG00000077235	0	0	0	0	0	0	0
chr1	188760476	188760579	Gm25269	ENSMUSG00000084550	0	0	0	0	0	0	0
chr1	188971098	189007840	Kctd3	ENSMUSG00000026608	129	51	32	37	210	370	272
chr1	189207931	189343832	Kcnk2	ENSMUSG00000037624	381	64	44	40	149	219	150
chr1	189393350	189393470	Gm24092	ENSMUSG00000093791	0	0	0	0	0	0	0
chr1	189640599	189688086	Cenpf	ENSMUSG00000026605	126	10	6	6	71	142	88
chr1	189728268	189876695	Ptpn14	ENSMUSG00000026604	627	377	346	358	1101	2003	1582
chr1	189833141	189836620	Gm26574	ENSMUSG00000097925	11	10	9	10	27	50	29
chr1	189880492	189922363	Smyd2	ENSMUSG00000026603	184	164	139	155	330	617	487
chr1	190118038	190170680	Prox1	ENSMUSG00000010175	152	56	33	53	98	124	135
chr1	190170296	190217276	Gm17566	ENSMUSG00000079045	163	48	28	14	64	91	81
chr1	190482845	190483157	Gm23153	ENSMUSG00000093064	2	0	0	0	4	4	2
chr1	190700202	190911770	Rps6kc1	ENSMUSG00000089872	736	309	221	186	471	704	490
chr1	190925112	190946962	Angel2	ENSMUSG00000026634	64	9	5	7	86	100	104
chr1	190947648	190979296	Vash2	ENSMUSG00000037568	177	83	96	67	137	274	161
chr1	191005832	191026190	Mfsd7b	ENSMUSG00000066595	50	6	2	1	74	130	80
chr1	191025350	191026186	A230020J21Rik	ENSMUSG00000097845	7	2	0	0	13	37	23
chr1	191036822	191042941	1700022P22Rik	ENSMUSG00000057072	26	3	2	1	15	24	14
chr1	191045826	191062932	Tatdn3	ENSMUSG00000026632	51	9	8	7	43	73	56
chr1	191063012	191084558	Nsl1	ENSMUSG00000062510	91	36	13	11	121	189	181
chr1	191098414	191108943	Batf3	ENSMUSG00000026630	61	29	23	18	46	81	85
chr1	191162584	191164817	Fam71a	ENSMUSG00000091017	12	2	2	1	6	12	8
chr1	191170296	191183340	Atf3	ENSMUSG00000026628	66	22	14	18	56	159	109
chr1	191196906	191197013	Gm24748	ENSMUSG00000088461	0	0	0	0	0	0	0
chr1	191224474	191225686	D730003I15Rik	ENSMUSG00000073478	5	0	1	1	5	8	7
chr1	191306789	191318194	Nenf	ENSMUSG00000037499	46	12	9	2	43	72	43
chr1	191325912	191350914	Tmem206	ENSMUSG00000026627	164	119	135	139	309	469	326
chr1	191351981	191397041	Ppp2r5a	ENSMUSG00000026626	139	26	23	21	157	244	169
chr1	191537365	191575534	Dtl	ENSMUSG00000037474	97	9	6	5	99	198	120
chr1	191575763	191622672	Ints7	ENSMUSG00000037461	152	23	32	25	159	262	194
chr1	191717834	191784255	Lpgat1	ENSMUSG00000026623	191	20	16	15	173	255	208
chr1	191762200	191762303	Gm22446	ENSMUSG00000095504	0	0	0	0	0	0	0
chr1	191772721	191772834	Gm26203	ENSMUSG00000064845	0	0	0	0	0	0	0
chr1	191821444	191833050	Nek2	ENSMUSG00000026622	45	32	22	18	58	75	54
chr1	191890233	191907527	1700034H15Rik	ENSMUSG00000055833	80	42	23	18	91	150	109
chr1	191906767	191913247	Slc30a1	ENSMUSG00000037434	20	3	3	2	28	47	36
chr1	191977373	191988282	Rd3	ENSMUSG00000049353	58	47	30	89	65	82	62
chr1	191986832	191990138	Gm26670	ENSMUSG00000097416	9	2	0	0	7	18	12
chr1	191997430	192092559	Traf5	ENSMUSG00000026637	199	63	64	33	125	165	191
chr1	191998554	191998634	Mir3473c	ENSMUSG00000093003	0	0	0	0	0	0	0
chr1	192092372	192099630	Gm26879	ENSMUSG00000097089	17	4	0	1	10	31	19
chr1	192098656	192138010	Rcor3	ENSMUSG00000037395	106	19	17	15	89	147	119
chr1	192136898	192151013	Gm10516	ENSMUSG00000097316	43	7	3	5	46	87	79
chr1	192190784	192510159	Kcnh1	ENSMUSG00000058248	1173	251	161	163	465	699	557
chr1	192512828	192771213	Hhat	ENSMUSG00000037375	1024	237	159	152	516	863	652
chr1	192745571	192745686	Gm22265	ENSMUSG00000094131	0	0	0	0	0	0	0
chr1	192833169	192834719	A730013G03Rik	ENSMUSG00000047384	17	9	3	3	19	45	29
chr1	192844431	192855752	Sertad4	ENSMUSG00000016262	50	4	8	3	81	123	96
chr1	192854928	192856466	Gm15867	ENSMUSG00000089812	7	0	3	0	12	15	8
chr1	192897307	193035698	Syt14	ENSMUSG00000016200	289	16	14	19	145	259	207
[truncated: 37,018 more rows]

## Sheet: SupTable S2 FACS-EnteroJejunum
Chromosome	Start	End	Gene	EnsembleID	DCM SiteCount	Non-Induced-A	Non-Induced-B	Non-Induced-C	Non-Induced-Avg	SEM		Day1-A	Day1-B	Day1-C	Day1-Avg	SEM		Day2-A	Day2-B	Day2-C	Day2-Avg	SEM		Day3-A	Day3-B	Day3-C	Day3-Avg	SEM		Day4-A	Day4-B	Day4-C	Day4-Avg	SEM		Day5-A	Day5-B	Day5-C	Day5-Avg	SEM		Day6-A	Day6-B	Day6-C	Day6-Avg	SEM		Day8-A	Day8-B
chr1	3054233	3054733	Gm16088	ENSMUSG00000090025	4	0	0.605982	0	0.201994	0.201994		0	0.222325	0.596419	0.272915	0.174019		0.0984922	0	0.214248	0.104247	0.061915		0	0.0564404	0.0402442	0.0322282	0.0167787		0.0571139	0.0818146	0.161105	0.100011	0.031368		0	0.0737062	0.115072	0.0629261	0.0336529		0.168638	0.228902	0.100698	0.166079	0.0370315		0.16211	0.0293186
chr1	3102016	3102125	Gm26206	ENSMUSG00000064842	0	0	0	0	0	0		0	0	0	0	0		0	0	0	0	0		0	0	0	0	0		0	0	0	0	0		0	0	0	0	0		0	0	0	0	0		0	0
chr1	3205901	3671498	Xkr4	ENSMUSG00000051951	924	47.9296	46.6606	62.9032	52.4978	5.21557		16.4681	34.2381	44.135	31.6137	8.09381		13.198	12.6559	14.8545	13.5695	0.661302		16.526	18.5124	17.7477	17.5954	0.578483		13.8501	15.9266	15.2647	15.0138	0.612403		13.1925	14.6675	18.0088	15.2896	1.42471		15.0088	13.7341	16.4137	15.0522	0.773838		13.3903	12.3724
chr1	3466587	3513553	Gm1992	ENSMUSG00000089699	86	4.67606	3.63589	12.7939	7.03528	2.89491		1.92712	3.11256	1.19284	2.0775	0.559253		2.06834	1.55288	1.71398	1.7784	0.152246		2.83114	3.38642	2.65612	2.95789	0.22014		2.08466	2.91805	2.49712	2.49994	0.240585		3.02847	2.54286	3.96999	3.18044	0.418925		2.61389	3.13923	2.36639	2.7065	0.227852		2.30197	1.02615
chr1	3783876	3783933	Gm22848	ENSMUSG00000088333	0	0	0	0	0	0		0	0	0	0	0		0	0	0	0	0		0	0	0	0	0		0	0	0	0	0		0	0	0	0	0		0	0	0	0	0		0	0
chr1	4343507	4360314	Rp1	ENSMUSG00000025900	41	9.35212	0.605982	1.06616	3.67475	2.84179		0.700771	0.889302	1.19284	0.927637	0.143335		0	0	0.499912	0.166637	0.166637		0.625485	0.451523	0.523175	0.533394	0.0504777		0.37124	0.218172	0.443038	0.34415	0.0663112		0	0.0368531	0.575361	0.204071	0.185949		0.30917	0	0.251744	0.186971	0.0949441		0.226955	0.146593
chr1	4490928	4496413	Sox17	ENSMUSG00000025902	19	0	0	2.13231	0.710771	0.710771		0.875964	0.444651	0	0.440205	0.252879		0.640199	0	1.42832	0.689506	0.413057		1.18513	1.29813	1.60977	1.36434	0.126975		1.48496	1.11813	2.29574	1.63295	0.347906		1.36903	1.32671	2.47405	1.72327	0.375592		1.63017	1.50421	2.165	1.76646	0.20256		1.1672	0.557053
chr1	4529017	4529123	Gm22307	ENSMUSG00000096126	0	0	0	0	0	0		0	0	0	0	0		0	0	0	0	0		0	0	0	0	0		0	0	0	0	0		0	0	0	0	0		0	0	0	0	0		0	0
chr1	4687934	4689403	Gm6085	ENSMUSG00000098104	11	4.67606	4.84786	2.13231	3.88541	0.877951		1.57673	0.444651	4.77135	2.26424	1.29545		0.295477	0.698794	1.3569	0.783725	0.309336		0.592564	1.12881	0.885373	0.868915	0.155019		0.713924	0.35453	0.684695	0.584383	0.115236		0.539316	0.515943	1.20826	0.754506	0.226976		0.674552	0.719406	0.956628	0.783529	0.0875126		0.583598	0.586371
chr1	4723277	4723379	Gm25493	ENSMUSG00000088000	0	0	0	0	0	0		0	0	0	0	0		0	0	0	0	0		0	0	0	0	0		0	0	0	0	0		0	0	0	0	0		0	0	0	0	0		0	0
chr1	4773206	4785739	Mrpl15	ENSMUSG00000033845	44	0	1.81795	4.26462	2.02752	1.23554		17.3441	17.1191	6.5606	13.6746	3.55758		21.8653	17.8581	20.6392	20.1209	1.18545		23.3075	21.3909	21.3294	22.0093	0.649362		21.7318	24.7625	21.0644	22.5196	1.1379		29.8283	18.8688	16.8581	21.8517	4.03031		19.9555	19.751	22.2038	20.6368	0.785752		22.7927	21.4319
chr1	4807788	4886770	Lypla1	ENSMUSG00000025903	266	39.7465	26.0572	21.3231	29.0423	5.52383		88.1219	58.4716	38.1708	61.5881	14.5036		112.823	97.9865	88.5558	99.7884	7.06297		103.238	98.3191	92.3203	97.9591	3.15677		102.805	109.686	97.5489	103.347	3.51416		111.431	99.577	80.8382	97.2821	8.9056		96.3205	111.017	84.8881	97.4087	7.56249		96.2612	102.234
chr1	4857814	4897909	Tcea1	ENSMUSG00000033813	120	10.5211	6.66581	14.9262	10.7044	2.38633		15.5922	9.11534	14.314	13.0072	1.98059		26.8391	20.498	28.2093	25.1821	2.37525		32.3606	27.6558	30.5856	30.2007	1.37174		35.325	34.144	32.8653	34.1114	0.710214		30.6995	31.2883	30.3215	30.7698	0.281277		36.1167	32.7657	32.2232	33.7019	1.21751		31.6764	31.6054
chr1	4879202	4880669	Gm6104	ENSMUSG00000062588	0	0	0	0	0	0		0	0	0	0	0		0	0.0776438	0	0.0258813	0.0258813		0.0329202	0.0564404	0.0402442	0.0432016	0.00694882		0.0571139	0	0.0402762	0.0324634	0.0169438		0	0	0.0575361	0.0191787	0.0191787		0	0.0327003	0.100698	0.044466	0.0296582		0	0
chr1	4909576	5070285	Rgs20	ENSMUSG00000002459	415	31.5634	33.935	50.1093	38.5359	5.82707		14.541	27.7907	26.2424	22.858	4.18246		13.0502	14.83	22.2104	16.6969	2.80423		16.3614	17.8352	17.1038	17.1001	0.425451		15.2494	16.0902	15.3855	15.575	0.26056		12.3628	16.0311	19.5623	15.9854	2.07844		15.1212	14.3227	17.8738	15.7726	1.07561		14.6548	13.1934
chr1	4927028	4927299	Gm17100	ENSMUSG00000091305	0	0	0	0	0	0		0	0.444651	0.596419	0.347023	0.178957		0	0	0.285664	0.0952213	0.0952213		0.362123	0.169321	0.28171	0.271051	0.0559116		0.0856709	0.218172	0.241657	0.181833	0.0485568		0.124458	0.147412	0.172608	0.148159	0.0139049		0.196744	0	0.201395	0.132713	0.0663702		0.16211	0.293186
chr1	4970857	4976820	Gm16041	ENSMUSG00000085623	13	0	0	0	0	0		0.175193	0.222325	0	0.132506	0.0676357		0.0492461	0.776438	0.35708	0.394255	0.210744		0.0987607	0.169321	0.0804885	0.11619	0.0270841		0.28557	0.190901	0.120828	0.1991	0.047733		0.0829717	0.0737062	0.172608	0.109762	0.0315367		0.112425	0.0654005	0.0503488	0.0760583	0.0186955		0	0.117274
chr1	5063060	5064647	Gm17101	ENSMUSG00000091665	0	0	0	0	0	0		0	0	0	0	0		0	0	0	0	0		0	0	0	0	0		0	0	0	0	0		0	0	0	0	0		0	0	0	0	0		0	0
chr1	5083173	5162549	Atp6v1h	ENSMUSG00000033793	170	19.8733	9.69572	19.1908	16.2533	3.28468		11.7379	12.6725	12.5248	12.3117	0.290071		22.8502	22.5167	22.4246	22.5972	0.12927		32.0972	27.5993	32.8795	30.8587	1.64526		28.3856	30.2987	28.878	29.1874	0.573512		22.1534	28.3769	31.8175	27.4493	2.82805		29.6803	24.1982	25.6275	26.502	1.64184		25.5486	24.0412
chr1	5588493	5606131	Oprk1	ENSMUSG00000025905	37	1.16902	0.605982	0	0.591666	0.337541		0	0.889302	1.19284	0.694046	0.357915		0	0	0.142832	0.0476107	0.0476107		0.197521	0.225761	0.201221	0.208168	0.0088613		0.142785	0.0818146	0.241657	0.155419	0.0465729		0.0829717	0.147412	0.0575361	0.0959734	0.0267471		0.0281064	0.228902	0.100698	0.119235	0.0587011		0.291799	0.0879557
chr1	5644645	5644745	Gm22463	ENSMUSG00000093015	0	0	0	0	0	0		0	0	0	0	0		0	0	0	0	0		0	0	0	0	0		0	0	0	0	0		0	0	0	0	0		0	0	0	0	0		0	0
chr1	5913707	5917398	Npbwr1	ENSMUSG00000033774	22	1.16902	5.45384	2.13231	2.91839	1.29787		0.175193	2.6679	2.38567	1.74292	0.788088		0.147738	0.776438	0.642744	0.522307	0.19122		0.329202	0.451523	0.482931	0.421219	0.046893		0.0856709	0.272715	0.362485	0.240291	0.0815375		0.456344	0.147412	0.805505	0.469754	0.190093		0.30917	0.196202	0.453139	0.319504	0.0743513		0.356643	0.0879557
chr1	6206197	6276648	Rb1cc1	ENSMUSG00000025907	167	11.6902	15.7555	20.257	15.9009	2.47409		64.8213	51.5795	23.2603	46.5537	12.258		65.645	61.9598	57.6327	61.7458	2.31543		60.672	65.8095	59.1188	61.8667	2.0217		58.9416	60.3792	58.5615	59.2941	0.553518		61.6065	59.2229	55.1196	58.6496	1.89442		55.8754	54.6422	52.0607	54.1928	1.12392		56.998	55.2362
chr1	6213293	6214590	4732440D04Rik	ENSMUSG00000090031	8	2.33803	1.21196	1.06616	1.53872	0.401867		37.6664	21.5656	4.77135	21.3344	9.4967		17.5809	10.9478	15.2116	14.5801	1.94066		7.04493	11.7396	7.12323	8.63592	1.552		6.05408	7.11787	6.32336	6.49843	0.319324		6.72071	4.68034	9.03317	6.8114	1.25737		4.30027	3.69513	5.73977	4.57839	0.606395		7.65161	6.09826
chr1	6214612	6215292	4732440D04Rik	ENSMUSG00000073741	3	0	0.605982	3.19847	1.26815	0.980884		3.15347	2.00093	1.19284	2.11574	0.56889		4.03818	2.32931	3.07089	3.14613	0.494739		1.34973	2.48338	1.08659	1.6399	0.428524		1.14228	1.44539	1.28884	1.29217	0.0875169		3.48481	1.36356	1.89869	2.24902	0.636912		1.29289	1.11181	1.25872	1.22114	0.0555486		1.9129	1.5832
chr1	6359331	6394731	Fam150a	ENSMUSG00000087247	85	3.50705	2.42393	2.13231	2.68776	0.418202		1.57673	4.22418	4.77135	3.52409	0.986405		2.26532	3.02811	3.42797	2.90713	0.341035		4.18087	3.38642	3.74271	3.77	0.229743		3.7124	3.89983	3.46375	3.69199	0.126298		2.57212	3.46419	4.7755	3.60394	0.639885		3.11981	3.76053	5.23628	4.03887	0.626623		2.7883	2.75594
chr1	6487231	6860940	St18	ENSMUSG00000033740	812	60.7888	52.7205	99.1525	70.8873	14.3233		30.4835	39.7962	56.6598	42.3132	7.6605		19.5507	21.1191	32.4229	24.3642	4.05467		26.9617	24.3258	28.2112	26.4996	1.14518		23.6737	20.2355	22.4338	22.1143	1.00531		18.3367	22.8858	30.3791	23.8672	3.51078		22.2321	22.1708	29.6555	24.6861	2.48473		21.4958	23.7187
chr1	7088920	7173628	Pcmtd1	ENSMUSG00000051285	221	9.35212	13.3316	25.5877	16.0905	4.88561		33.2866	34.0158	14.9105	27.4043	6.25046		49.3938	51.8661	46.7775	49.3458	1.46915		57.1166	56.779	57.0663	56.9873	0.105166		58.3419	54.134	56.8699	56.4486	1.23284		56.9186	56.1641	55.4648	56.1825	0.419772		56.9997	57.0947	51.4565	55.1836	1.86377		52.9129	57.3178
chr1	7136199	7136586	Gm26983	ENSMUSG00000098201	2	0	0.605982	0	0.201994	0.201994		0.525578	0	0	0.175193	0.175193		0	0.0776438	0.214248	0.0972973	0.0626239		0.0329202	0	0.160977	0.0646324	0.0491007		0.0571139	0.109086	0.281933	0.149378	0.0679546		0	0.0368531	0.230144	0.0889991	0.07137		0.0562127	0.196202	0.201395	0.15127	0.0475522		0.0324221	0.645008
chr1	7177739	7179037	Gm9826	ENSMUSG00000048538	9	7.01409	1.21196	0	2.74202	2.1645		0.525578	1.11163	1.19284	0.943347	0.210196		0.787937	1.9411	1.07124	1.26676	0.346946		1.08637	0.903046	1.24757	1.07899	0.0995243		1.31362	0.818146	1.12773	1.0865	0.144509		0.871203	1.14245	1.72608	1.24658	0.252215		0.871297	1.24261	1.10767	1.07386	0.108514		0.810552	0.82092
chr1	7265803	7265932	Gm23274	ENSMUSG00000077244	0	0	0	0	0	0		0	0	0	0	0		0	0	0	0	0		0	0	0	0	0		0	0	0	0	0		0	0	0	0	0		0	0	0	0	0		0	0
chr1	7349406	7397801	Gm26901	ENSMUSG00000097797	94	10.5211	16.3615	10.6616	12.5147	1.92382		8.23406	6.44744	8.94628	7.87592	0.743247		8.32259	6.67737	6.49885	7.16627	0.580451		7.01201	6.54708	8.0086	7.18923	0.43111		6.93934	7.19968	6.48446	6.8745	0.208997		6.72071	6.85467	7.0194	6.86493	0.0863786		6.99848	5.75525	8.15651	6.97008	0.693329		7.23013	7.62283
chr1	8361475	9299878	Sntg1	ENSMUSG00000025909	1957	189.38	106.047	179.114	158.181	26.2347		63.2446	89.1525	123.459	91.9519	17.4386		46.1928	50.6238	53.9905	50.269	2.25797		66.0709	63.1568	65.7188	64.9822	0.918351		63.6535	61.8518	63.435	62.9801	0.567643		56.9186	64.3086	70.4817	63.903	3.92059		60.5973	57.4217	61.2242	59.7477	1.17701		56.609	54.855
chr1	8468426	8468825	Gm16284	ENSMUSG00000086235	0	0	0.605982	0	0.201994	0.201994		0	0	0	0	0		0	0	0	0	0		0	0	0	0	0		0	0	0	0	0		0	0	0	0	0		0	0	0	0	0		0	0
chr1	8588615	8588724	Gm23358	ENSMUSG00000093970	0	0	0	0	0	0		0	0	0	0	0		0	0	0	0	0		0	0	0	0	0		0	0	0	0	0		0	0	0	0	0		0	0	0	0	0		0	0
chr1	8791923	8792162	Gm15452	ENSMUSG00000084353	0	0	0	0	0	0		0	0	0	0	0		0	0	0	0	0		0	0	0	0	0		0	0	0	0	0		0	0	0	0	0		0	0	0	0	0		0	0
chr1	8816138	8816247	Gm24276	ENSMUSG00000076135	0	0	0	0	0	0		0	0	0	0	0		0	0	0	0	0		0	0	0	0	0		0	0	0	0	0		0	0	0	0	0		0	0	0	0	0		0	0
chr1	8855928	8856267	Gm6152	ENSMUSG00000086195	1	0	0	0	0	0		0	0	0	0	0		0.0492461	0.232931	0	0.0940592	0.0708765		0	0	0	0	0		0	0	0	0	0		0	0.0737062	0.172608	0.0821048	0.0500044		0	0	0	0	0		0	0
chr1	8962996	8963621	Gm7493	ENSMUSG00000066693	3	0	0	1.06616	0.355385	0.355385		0.350385	0.222325	0	0.190904	0.10236		0.492461	0.621151	0.071416	0.395009	0.166007		0.296282	0.564404	0.362198	0.407628	0.0806643		0.37124	0.327258	0.684695	0.461065	0.112534		0.829717	0.405384	0.230144	0.488415	0.177991		0.477808	0.523204	0.302093	0.434368	0.0674236		0.226955	0.293186
chr1	9458670	9458772	Gm24765	ENSMUSG00000065625	0	0	0	0	0	0		0	0	0	0	0		0	0	0	0	0		0	0	0	0	0		0	0	0	0	0		0	0	0	0	0		0	0	0	0	0		0	0
chr1	9545408	9547454	Rrs1	ENSMUSG00000061024	12	2.33803	0	3.19847	1.8455	0.955596		1.22635	2.6679	2.38567	2.09331	0.44107		3.98893	2.79518	4.21354	3.66588	0.440155		1.64601	3.55574	3.05856	2.75344	0.572012		2.99848	2.23627	3.26237	2.83237	0.307634		2.61361	2.24804	4.60289	3.15484	0.731672		2.44525	4.41454	2.92023	3.26001	0.593326		2.65861	1.67116
chr1	9547948	9577970	Adhfe1	ENSMUSG00000025911	109	1.16902	5.45384	7.46309	4.69532	1.8561		8.93483	6.44744	10.1391	8.50713	1.08694		9.65223	11.4136	12.4264	11.1641	0.81049		13.5961	12.304	12.7574	12.8858	0.378471		11.8226	13.1449	14.58	13.1825	0.796212		13.6903	12.4563	14.7292	13.6253	0.656934		13.5754	14.4535	12.5369	13.5219	0.553939		12.5474	12.6949
chr1	9560832	9631175	2610203C22Rik	ENSMUSG00000079671	260	19.8733	14.5436	14.9262	16.4477	1.71635		6.83252	13.3395	22.6639	14.2786	4.59419		8.71656	7.99731	12.2835	9.66581	1.32524		12.2134	11.0623	13.5221	12.2659	0.710555		10.4804	9.95411	12.9286	11.1211	0.916478		11.782	12.1247	12.0826	11.9964	0.1079		9.94965	11.9356	10.4726	10.7859	0.594322		10.5048	9.85104
chr1	9574548	9575649	Gm6161	ENSMUSG00000081441	4	0	0.605982	0	0.201994	0.201994		0	0	0	0	0		0.443215	0.232931	0.071416	0.249187	0.107636		0.559644	0.507963	0.402442	0.490017	0.0462589		0.199899	0.409073	0.281933	0.296968	0.0608496		0.0829717	0.442237	0.115072	0.213427	0.11478		0.224851	0.555905	0.604186	0.461647	0.119216		0.324221	0.439778
chr1	9601199	9627143	3110035E14Rik	ENSMUSG00000067879	100	5.84508	5.45384	3.19847	4.83246	0.824766		1.22635	7.55906	11.332	6.70579	2.94827		0.24623	0.776438	1.71398	0.912217	0.429108		1.34973	1.58033	2.05246	1.66084	0.206815		0.713924	0.545431	1.28884	0.849397	0.225039		0.539316	1.36356	1.95623	1.28637	0.410844		1.29289	0.915608	1.25872	1.15574	0.120471		0.875397	1.08479
chr1	9667415	9700209	Mybl1	ENSMUSG00000025912	77	3.50705	0.605982	2.13231	2.08178	0.837846		5.78136	8.22604	2.98209	5.66316	1.51495		7.83013	10.8701	10.4267	9.709	0.948116		12.0159	9.53842	11.3891	10.9811	0.743706		11.0801	10.8541	11.6398	11.1913	0.233543		13.7318	12.2352	14.6717	13.5462	0.709445		11.102	12.5896	14.6515	12.781	1.02911		13.8442	10.9945
chr1	9718622	9748382	Vcpip1	ENSMUSG00000045210	60	7.01409	1.81795	6.39694	5.07632	1.6389		21.7239	14.8958	6.5606	14.3934	4.38447		30.0401	33.4645	24.8528	29.4525	2.5033		31.801	30.3649	27.6478	29.9379	1.21778		27.3861	26.6716	29.7238	27.9272	0.921702		28.9986	30.0353	21.9212	26.985	2.54952		27.8253	27.5336	23.0598	26.1396	1.5422		27.5588	26.416
chr1	9747648	9791922	1700034P13Rik	ENSMUSG00000097893	155	19.8733	19.3914	20.257	19.8406	0.250391		22.2495	24.2335	14.314	20.2657	3.03042		25.017	30.6693	27.1381	27.6081	1.64852		31.4717	33.2434	30.5454	31.7535	0.791481		32.3265	36.1893	32.3418	33.6192	1.28507		29.7039	30.4775	34.234	31.4718	1.39904		29.7084	30.9999	31.9211	30.8765	0.641734		29.7635	33.7457
chr1	9798130	9902556	Sgk3	ENSMUSG00000025915	302	19.8733	18.7855	37.3155	25.3247	6.00359		32.761	42.2418	31.6102	35.5377	3.36849		37.5748	46.3534	39.2074	41.0452	2.69562		57.5117	54.0699	59.2798	56.9538	1.52962		56.2287	60.5428	61.9447	59.5721	1.72		50.4053	54.8005	57.7087	54.3048	2.12283		56.6062	58.4027	51.7082	55.5724	2.00046		48.7953	52.9786
chr1	9802194	9802553	Gm6195	ENSMUSG00000046334	0	0	0	0	0	0		0	0	0	0	0		0	0	0	0	0		0	0	0	0	0		0	0	0	0	0		0	0	0	0	0		0	0	0	0	0		0	0
chr1	9834498	9834602	Gm22607	ENSMUSG00000088916	0	0	0	0	0	0		0	0	0	0	0		0	0	0	0	0		0	0	0	0	0		0	0	0	0	0		0	0	0	0	0		0	0	0	0	0		0	0
chr1	9908638	9942085	Mcmdc2	ENSMUSG00000046101	108	4.67606	7.27179	10.6616	7.53647	1.73293		6.30694	5.78046	8.34986	6.81242	0.7836		9.84922	10.7148	11.4266	10.6635	0.456061		13.201	9.70774	13.3208	12.0765	1.1849		14.6497	12.954	14.6202	14.0746	0.5604		11.2427	15.0361	16.5704	14.283	1.5834		15.8801	17.3965	14.3494	15.8753	0.879635		12.5474	15.2457
chr1	9941959	9944118	Snhg6	ENSMUSG00000098234	6	0	0	0	0	0		0	1.55628	0	0.518759	0.518759		1.9206	0.854082	1.7854	1.52003	0.335252		0.954687	1.07237	1.40855	1.1452	0.135985		1.31362	1.52721	1.36939	1.40341	0.0639596		2.32321	1.95321	1.95623	2.07755	0.122832		1.40532	1.17721	2.0643	1.54894	0.26596		1.10235	1.52457
chr1	9942463	9942549	Snord87	ENSMUSG00000093178	0	0	0	0	0	0		0	0	0	0	0		0	0	0	0	0		0	0	0	0	0		0	0	0	0	0		0	0	0	0	0		0	0	0	0	0		0	0
chr1	9960163	9967932	Tcf24	ENSMUSG00000099032	18	2.33803	0.605982	3.19847	2.04749	0.762355		3.50385	2.89023	0.596419	2.33017	0.884788		4.92461	7.45381	6.57027	6.31623	0.741084		4.34547	4.28947	4.22564	4.28686	0.0346155		4.7119	4.00891	5.67894	4.79992	0.484099		3.56778	4.64349	4.37274	4.19467	0.323042		4.55323	3.30273	4.07825	3.97807	0.364448		4.73363	4.28051
chr1	9960171	9962809	Gm10567	ENSMUSG00000073738	5	0	0	0	0	0		0	0	0	0	0		0.590953	0.310575	0.071416	0.324315	0.150135		0.164601	0	0.28171	0.14877	0.0817069		0.685367	0.0545431	0.120828	0.286913	0.200144		0.207429	0.221118	0.460289	0.296279	0.0821001		0.168638	0.196202	0.251744	0.205528	0.0244396		0.194533	0.351823
chr1	9968624	10009136	Ppp1r42	ENSMUSG00000025916	153	14.0282	12.1196	11.7277	12.6252	0.710565		20.3224	19.12	17.2961	18.9128	0.879714		19.3045	25.5448	24.8528	23.234	1.97491		29.0686	25.9061	29.2978	28.0908	1.09436		26.9863	23.0717	30.2877	26.7819	2.08557		25.3064	29.2613	25.4309	26.6662	1.29806		29.2025	29.4629	25.0737	27.9131	1.42166		23.0845	26.2694
chr1	9982387	9992366	Gm15818	ENSMUSG00000087199	48	5.84508	6.66581	2.13231	4.88106	1.39465		7.3581	4.22418	4.77135	5.45121	0.966439		3.89044	7.06559	7.21301	6.05635	1.08379		7.93378	7.67589	7.64641	7.75202	0.0912748		6.9679	6.19064	7.9344	7.03098	0.504369		6.01545	7.51803	8.11259	7.21535	0.624022		7.89788	7.29216	6.74674	7.31226	0.332458		6.12778	6.33281
chr1	10009814	10009917	Gm24674	ENSMUSG00000095780	0	0	0	0	0	0		0	0	0	0	0		0	0	0	0	0		0	0	0	0	0		0	0	0	0	0		0	0	0	0	0		0	0	0	0	0		0	0
chr1	10024602	10038127	Cops5	ENSMUSG00000025917	34	8.18311	1.81795	2.13231	4.04445	2.07131		6.30694	10.0046	4.77135	7.02764	1.5531		6.59898	5.59036	11.5694	7.91957	1.84799		11.4233	10.893	11.1477	11.1547	0.153135		10.1663	10.4723	10.0288	10.2224	0.131071		10.6619	10.5031	11.7374	10.9674	0.387674		9.97775	8.27317	9.11314	9.12135	0.492089		11.4774	11.0824
chr1	10038218	10136768	Cspp1	ENSMUSG00000056763	223	11.6902	15.1496	35.1831	20.6743	7.32285		72.8802	62.4734	29.8209	55.0582	12.9713		82.7334	74.771	79.5574	79.0206	2.31417		79.6999	77.154	80.8104	79.2214	1.0823		78.2461	77.8057	79.2232	78.425	0.418873		76.5414	77.2072	74.0489	75.9325	0.961194		74.5662	71.9406	71.9988	72.8352	0.865645		77.2943	68.6054
chr1	10137571	10232670	Arfgef1	ENSMUSG00000067851	201	18.7042	7.87777	22.3893	16.3238	4.35492		61.3175	52.2465	16.1033	43.2224	13.8101		63.8722	81.4484	69.2735	71.5314	5.19789		82.6627	83.2495	79.6433	81.8519	1.11718		76.9039	73.415	83.855	78.0579	3.06852		68.3687	81.0399	73.416	74.2749	3.68299		76.9271	72.9216	61.627	70.4919	4.5808		74.279	64.1783
chr1	10166539	10166778	Gm26348	ENSMUSG00000088153	0	0	0	2.13231	0.710771	0.710771		0	0	0	0	0		0	0	0.071416	0.0238053	0.0238053		0.230442	0.112881	0.0804885	0.14127	0.0455557		0	0.0272715	0.0402762	0.0225159	0.0118674		0.0414858	0	0.0575361	0.0330073	0.0171417		0	0	0.0503488	0.0167829	0.0167829		0.0972663	0
chr1	10324720	10719945	Cpa6	ENSMUSG00000042501	923	59.6198	56.3564	103.417	73.1311	15.1723		23.651	34.2381	51.8884	36.5925	8.236		17.1376	17.5475	24.9242	19.8698	2.52997		22.0566	20.77	20.9672	21.2646	0.400042		16.4488	16.8811	17.4396	16.9232	0.286783		13.8148	17.5789	21.4034	17.599	2.19067		18.1286	14.9113	19.0319	17.3573	1.25045		16.8595	15.275
chr1	10554098	10555553	Gm15604	ENSMUSG00000083422	2	0	0	0	0	0		0	0.222325	0	0.0741085	0.0741085		0	0	0	0	0		0	0	0	0	0		0	0	0.0402762	0.0134254	0.0134254		0	0	0	0	0		0	0	0	0	0		0	0
chr1	10555554	10555660	Gm25253	ENSMUSG00000094979	0	0	0	0	0	0		0	0	0	0	0		0	0	0	0	0		0	0	0	0	0		0	0	0	0	0		0	0	0	0	0		0	0	0	0	0		0	0
chr1	10695123	10695614	Gm15603	ENSMUSG00000081417	4	0	1.21196	3.19847	1.47014	0.932299		0.350385	0	1.78926	0.713214	0.547446		0.640199	0.0776438	0.142832	0.286892	0.177653		0.0987607	0	0	0.0329202	0.0329202		0.028557	0	0.0402762	0.0229444	0.0119606		0.0414858	0	0	0.0138286	0.0138286		0.0843191	0	0	0.0281064	0.0281064		0	0
chr1	10921670	10921760	Gm22963	ENSMUSG00000088585	0	0	0	0	0	0		0	0	0	0	0		0	0	0	0	0		0	0	0	0	0		0	0	0	0	0		0	0	0	0	0		0	0	0	0	0		0	0
chr1	10993465	11303682	Prex2	ENSMUSG00000048960	674	40.9155	33.935	63.9694	46.2733	9.0746		11.5627	19.12	38.7672	23.15	8.10764		8.8643	8.30789	10.2839	9.15203	0.588288		11.3575	8.97402	10.9867	10.4394	0.740466		9.96638	12.4904	10.2704	10.9091	0.79551		11.2841	9.36068	13.0607	11.2352	1.06838		9.69669	10.4641	10.3719	10.1775	0.241897		10.1805	12.2258
chr1	11134111	11134238	Gm24173	ENSMUSG00000077318	0	0	0	0	0	0		0	0	0	0	0		0	0	0	0	0		0	0	0	0	0		0	0	0	0	0		0	0	0	0	0		0	0	0	0	0		0	0
chr1	11414105	11975901	A830018L16Rik	ENSMUSG00000057715	1209	120.409	59.3863	97.0202	92.2717	17.7749		28.206	42.0195	75.1487	48.4581	13.9283		25.1648	22.9826	24.5671	24.2381	0.651059		25.8753	27.7687	28.0502	27.2314	0.6829		27.7859	27.3261	25.1726	26.7615	0.805479		23.6469	24.3599	30.3215	26.1094	2.11607		24.6774	27.3374	29.4037	27.1395	1.36796		24.4138	27.2956
chr1	11414112	11537707	A830018L16Rik	ENSMUSG00000095719	266	24.5493	13.3316	24.5216	20.8008	3.73462		4.9054	6.22511	16.1033	9.07794	3.53328		3.98893	2.87282	3.5708	3.47752	0.325552		3.75291	4.79743	5.272	4.60744	0.448694		4.36921	4.44526	3.74568	4.18672	0.221608		3.85818	2.94825	4.25767	3.68803	0.387454		3.28844	3.69513	5.13558	4.03972	0.560367		3.04768	4.30983
chr1	12374936	12375042	Gm22633	ENSMUSG00000093864	0	0	0	0	0	0		0	0	0	0	0		0	0	0	0	0		0	0	0	0	0		0	0	0	0	0		0	0	0	0	0		0	0	0	0	0		0	0
chr1	12425986	12426106	mmu-mir-6341	ENSMUSG00000098555	0	0	0	0	0	0		0	0	0	0	0		0	0	0	0	0		0	0	0	0	0		0	0	0	0	0		0	0	0	0	0		0	0	0	0	0		0	0
chr1	12565577	12566383	Gm2383	ENSMUSG00000097628	7	0	0	0	0	0		0	0.222325	0	0.0741085	0.0741085		0.0492461	0.310575	0.214248	0.191356	0.0763026		0.164601	0.112881	0.0804885	0.119323	0.024494		0.0571139	0.272715	0.161105	0.163645	0.0622517		0.207429	0.184265	0.230144	0.20728	0.0132443		0.112425	0.163501	0.151046	0.142324	0.0153758		0.259377	0.0293186
chr1	12655867	12656553	Gm6216	ENSMUSG00000098163	5	0	0	0	0	0		0	0	0	0	0		0	0.0776438	0.071416	0.0496866	0.0249083		0.0329202	0.0564404	0.0402442	0.0432016	0.00694882		0	0.0818146	0.0805523	0.0541223	0.0270636		0	0	0.0575361	0.0191787	0.0191787		0.0281064	0	0	0.00936878	0.00936878		0	0
chr1	12667563	12673090	Gm17644	ENSMUSG00000097171	20	2.33803	3.02991	2.13231	2.50008	0.271488		0.875964	0.222325	2.38567	1.16132	0.640596		0.147738	0	0.428496	0.192078	0.125667		0.0658405	0.169321	0.0402442	0.0918019	0.0394576		0	0	0.201381	0.0671269	0.0671269		0	0	0.172608	0.0575361	0.0575361		0.0281064	0.0327003	0.100698	0.0538348	0.0234689		0.0972663	0.0879557
chr1	12692430	12860371	Sulf1	ENSMUSG00000016918	506	50.2676	43.6307	43.7124	45.8703	2.19882		14.8914	27.5683	54.8705	32.4434	11.7956		12.5578	14.1312	15.9258	14.2049	0.97296		14.2545	13.8843	15.6953	14.6113	0.552385		14.6212	16.0902	14.0967	14.936	0.59663		11.782	13.3777	16.8581	14.0059	1.49863		14.6715	14.2246	16.9676	15.2879	0.849679		10.7317	17.1514
chr1	12866549	12991177	Slco5a1	ENSMUSG00000025938	360	17.5352	30.9051	44.7786	31.073	7.86492		15.0666	21.7879	33.3994	23.418	5.35463		11.2281	17.004	15.5687	14.6003	1.73624		18.1061	18.6818	17.3855	18.0578	0.374974		18.6477	18.2719	20.4603	19.1266	0.675593		15.7646	17.4315	19.3321	17.5094	1.03059		19.1404	22.367	17.7228	19.7434	1.37415		17.4107	19.7607
chr1	13062019	13062348	Gm5250	ENSMUSG00000069620	4	0	0	2.13231	0.710771	0.710771		1.22635	0.666976	0.596419	0.829915	0.199261		0.640199	0.388219	0.785576	0.604665	0.116075		0.559644	0.564404	0.482931	0.535659	0.0264001		0.485468	0.545431	0.362485	0.464461	0.0538461		0.829717	0.515943	0.690433	0.678698	0.0907685		0.61834	0.915608	0.352442	0.628796	0.162656		0.453909	0.61569
chr1	13113457	13127163	Prdm14	ENSMUSG00000042414	70	5.84508	7.87777	2.13231	5.28505	1.68204		2.62789	4.22418	4.17493	3.67567	0.524081		3.79195	2.87282	3.42797	3.36425	0.267235		4.21379	4.68455	4.70858	4.53564	0.161073		4.19787	4.3089	3.3832	3.96332	0.291829		2.90401	3.83272	4.25767	3.6648	0.399686		5.05914	3.23733	5.08523	4.46057	0.611666		3.98792	4.19255
chr1	13139105	13374083	Ncoa2	ENSMUSG00000005886	793	60.7888	97.5632	70.3663	76.2394	11.0145		189.383	172.302	125.248	162.311	19.1764		227.468	266.396	229.031	240.965	12.7235		247.56	244.105	242.673	244.779	1.45065		248.874	251.334	245.242	248.483	1.76967		257.378	246.916	232.791	245.695	7.12389		256.133	246.92	224.908	242.654	9.26283		239.826	242.846
chr1	13262198	13262279	AC121538.1	ENSMUSG00000099183	0	0	0	0	0	0		0	0	0	0	0		0	0	0	0	0		0	0	0	0	0		0	0	0	0	0		0	0	0	0	0		0	0	0	0	0		0	0
chr1	13334498	13334609	Gm23169	ENSMUSG00000087782	0	0	0	0	0	0		0	0	0	0	0		0	0	0	0	0		0	0	0	0	0		0	0	0	0	0		0	0	0	0	0		0	0	0	0	0		0	0
chr1	13564702	13589864	Tram1	ENSMUSG00000025935	78	11.6902	15.1496	6.39694	11.0789	2.54508		10.862	13.7842	15.5069	13.3843	1.3557		19.009	20.0321	19.7822	19.6078	0.30796		20.1472	20.4878	21.6112	20.7487	0.442284		19.2759	20.9445	23.1185	21.113	1.11245		20.8674	23.3649	23.3021	22.5114	0.822235		23.6655	20.5358	23.4625	22.5546	1.01112		23.3439	21.9303
chr1	13624845	13660546	Lactb2	ENSMUSG00000025937	106	7.01409	6.05982	6.39694	6.49028	0.279399		30.8339	23.7888	8.34986	20.9909	6.63965		31.7145	35.095	28.2807	31.6967	1.96713		34.5663	34.3157	36.4613	35.1144	0.677301		38.7232	36.2439	36.1277	37.0316	0.84648		33.2716	40.4647	35.5573	36.4312	2.12193		37.4096	31.8828	32.7771	34.0231	1.71278		38.8417	33.6577
chr1	13668771	13701723	Xkr9	ENSMUSG00000067813	77	22.2113	4.84786	6.39694	11.152	5.54768		33.1114	24.0111	10.1391	22.4206	6.67905		23.2934	24.1472	22.9245	23.4551	0.362099		27.258	29.5183	25.6758	27.484	1.11497		24.0735	21.0263	21.8297	22.3098	0.911817		22.029	22.075	28.3653	24.1564	2.10448		21.9511	17.3638	21.4989	20.2713	1.45957		25.7756	19.7021
chr1	13774334	13774464	Gm26273	ENSMUSG00000077368	0	0	0	0	0	0		0	0	0	0	0		0	0	0	0	0		0	0	0	0	0		0	0	0	0	0		0	0	0	0	0		0	0	0	0	0		0	0
chr1	13785883	13786879	Gm5523	ENSMUSG00000097711	5	0	0.605982	0	0.201994	0.201994		0	0	0.596419	0.198806	0.198806		0.147738	0	0.142832	0.0968567	0.0484491		0.0329202	0.0564404	0	0.0297869	0.0163681		0.028557	0.0545431	0	0.0277	0.0157511		0	0.0737062	0.115072	0.0629261	0.0336529		0	0.130801	0.0503488	0.0603833	0.0380909		0	0.0293186
chr1	13932378	13932685	Gm25491	ENSMUSG00000089358	0	1.16902	0	0	0.389672	0.389672		0	0	0	0	0		0	0	0.071416	0.0238053	0.0238053		0	0.0564404	0.0402442	0.0322282	0.0167787		0	0	0	0	0		0	0	0	0	0		0	0	0	0	0		0	0
chr1	14168954	14310200	Eya1	ENSMUSG00000025932	314	9.35212	13.3316	21.3231	14.669	3.51983		5.78136	11.5609	24.4532	13.9318	5.5189		2.26532	3.41633	3.21372	2.96512	0.354756		4.11503	4.00727	3.62198	3.91476	0.149658		3.48395	3.05441	3.34292	3.29376	0.12641		3.44332	2.91139	4.9481	3.76761	0.609895		3.03549	3.72783	4.27965	3.68099	0.359922		3.01525	3.40095
chr1	14182578	14182677	Gm22616	ENSMUSG00000095853	0	0	0	0	0	0		0	0	0	0	0		0	0	0	0	0		0	0	0	0	0		0	0	0	0	0		0	0	0	0	0		0	0	0	0	0		0	0
chr1	14753346	14755966	Msc	ENSMUSG00000025930	21	1.16902	4.24188	3.19847	2.86979	0.902154		0.350385	2.6679	1.19284	1.40371	0.677268		0	0	0.142832	0.0476107	0.0476107		0.0987607	0.169321	0.120733	0.129605	0.0208465		0.171342	0.0818146	0.241657	0.164938	0.0462535		0.0829717	0.184265	0.460289	0.242509	0.112748		0.0281064	0	0.402791	0.143632	0.129833		0	0.0879557
chr1	14755454	14758373	Gm9947	ENSMUSG00000054493	9	0	1.81795	0	0.605982	0.605982		0	0.666976	0.596419	0.421132	0.211549		0	0	0.071416	0.0238053	0.0238053		0.0329202	0	0.0402442	0.0243882	0.012376		0.028557	0.0272715	0	0.0186095	0.00931214		0	0.0737062	0.230144	0.101283	0.0678527		0	0	0.151046	0.0503488	0.0503488		0	0.0586371
chr1	14839869	14840156	Smt3h2-ps4	ENSMUSG00000081201	0	0	0	0	0	0		0	0	0	0	0		0	0	0	0	0		0	0	0	0	0		0	0	0	0	0		0	0	0	0	0		0	0	0	0	0		0	0
chr1	14865072	14865965	Rpl5-ps1	ENSMUSG00000082193	3	0	0	1.06616	0.355385	0.355385		0.175193	0.222325	0.596419	0.331312	0.13325		0.443215	0	0.642744	0.361986	0.189937		0.230442	0.507963	0.0804885	0.272964	0.12522		0.428354	0.490888	0.322209	0.413817	0.0492327		1.03715	0.442237	0.230144	0.569842	0.24154		0.421595	0.555905	0.755232	0.577577	0.0969204		0.421487	0.527734
chr1	14872648	14918862	Trpa1	ENSMUSG00000032769	99	2.33803	3.02991	20.257	8.54164	5.86107		2.62789	4.22418	7.15702	4.6697	1.32629		1.47738	3.88219	5.49903	3.61954	1.16835		1.61309	1.80609	2.65612	2.0251	0.320391		1.6563	1.90901	1.65132	1.73888	0.0850768		1.61795	1.58468	1.32333	1.50865	0.0931579		1.85502	2.28902	2.165	2.10301	0.129062		1.6211	1.46593
chr1	15019040	15019159	Gm26345	ENSMUSG00000088159	0	0	0	0	0	0		0	0	0	0	0		0	0	0	0	0		0	0	0	0	0		0	0	0	0	0		0	0	0	0	0		0	0	0	0	0		0	0
chr1	15268799	15269797	Gm10566	ENSMUSG00000073737	8	0	0	1.06616	0.355385	0.355385		0.175193	0.444651	0	0.206615	0.129318		0.0984922	0.232931	0.142832	0.158085	0.0395516		0.164601	0.169321	0.241465	0.191796	0.0248721		0.114228	0.109086	0.0805523	0.101289	0.0104739		0.0414858	0.110559	0.230144	0.127396	0.0551079		0.112425	0.0981008	0.0503488	0.0869583	0.018766		0.16211	0.0293186
chr1	15287259	15714295	Kcnb2	ENSMUSG00000092083	1048	43.2536	44.2367	63.9694	50.4865	6.74738		26.4541	35.1274	57.2562	39.6126	9.17023		30.3848	28.7282	60.2751	39.796	10.2507		30.7146	28.5024	34.2478	31.1549	1.67312		28.557	26.5352	26.1392	27.0771	0.748692		21.7801	28.856	30.0338	26.89	2.57747		25.4081	28.3838	31.8708	28.5543	1.86755		26.8131	28.9667
chr1	15685935	15686046	Gm25227	ENSMUSG00000088829	0	0	0	0	0	0		0	0	0	0	0		0	0	0	0	0		0	0	0	0	0		0	0	0	0	0		0	0	0	0	0		0	0	0	0	0		0	0
chr1	15712303	15716367	Kcnb2	ENSMUSG00000090498	11	0	0	0	0	0		0	0	0	0	0		0.147738	0.543507	0.285664	0.325636	0.115984		0.131681	0.0564404	0.362198	0.18344	0.0919804		0.142785	0.299987	0.201381	0.214717	0.0458676		0	0.405384	0.172608	0.192664	0.117453		0.112425	0.0981008	0.0503488	0.0869583	0.018766		0.0972663	0
chr1	15757832	15757963	Gm25168	ENSMUSG00000077377	0	0	0	0	0	0		0	0	0	0	0		0	0	0	0	0		0	0	0	0	0		0	0	0	0	0		0	0	0	0	0		0	0	0	0	0		0	0
chr1	15805658	15843428	Terf1	ENSMUSG00000025925	114	7.01409	6.05982	6.39694	6.49028	0.279399		17.1689	19.12	11.332	15.8736	2.33963		24.0813	24.6907	20.2821	23.0181	1.37923		22.715	18.5124	21.4502	20.8925	1.2448		21.9603	19.2264	18.1645	19.7838	1.13062		18.0049	21.559	20.9431	20.169	1.09659		21.8105	21.5168	20.5927	21.3067	0.366929		18.0591	22.0769
chr1	15853862	15892722	Sbspon	ENSMUSG00000032719	143	9.35212	7.87777	10.6616	9.29715	0.804081		3.85424	8.00371	13.1212	8.32639	2.68		10.1447	9.00668	10.4267	9.85937	0.434048		9.71147	10.6672	11.5501	10.6429	0.530904		8.53853	7.11787	10.5926	8.74968	1.00862		6.76219	8.54991	13.6361	9.64939	2.05905		11.1582	7.03056	10.4222	9.537	1.2711		9.5321	6.56736
chr1	15879530	15879832	Gm23259	ENSMUSG00000088943	2	0	0	0	0	0		0	0.222325	0	0.0741085	0.0741085		0.196984	0	0.35708	0.184688	0.103263		0.131681	0.112881	0.241465	0.162009	0.0400972		0.199899	0.136358	0.322209	0.219489	0.0545375		0.165943	0.221118	0.345217	0.244093	0.0530113		0.393489	0.0981008	0.251744	0.247778	0.0852943		0.291799	0.381141
chr1	16065979	16093325	4930444P10Rik	ENSMUSG00000067795	82	7.01409	6.66581	17.0585	10.2461	3.40767		6.83252	7.11441	5.36777	6.43823	0.541383		7.23918	8.92904	9.14125	8.43649	0.601782		11.3246	10.2157	11.5903	11.0435	0.420967		11.023	10.6632	11.4787	11.055	0.235968		8.91946	9.28698	11.5648	9.92373	0.827343		11.8609	11.2489	13.2417	12.1172	0.589384		11.6071	12.7829
chr1	16101295	16104662	Rpl7	ENSMUSG00000043716	13	3.50705	5.45384	2.13231	3.69773	0.963572		10.6868	9.78232	2.38567	7.61825	2.62928		12.213	6.21151	13.569	10.6645	2.26066		10.8637	12.8684	11.5099	11.7473	0.590767		14.3642	12.6267	12.8078	13.2662	0.551444		13.4829	13.5988	13.7511	13.6109	0.0776684		11.5236	11.6413	11.0264	11.3971	0.188441		14.136	12.3431
chr1	16105774	16133734	Rdh10	ENSMUSG00000025921	72	3.50705	5.45384	4.26462	4.4085	0.566577		26.2789	27.346	11.332	21.6523	5.16936		43.0903	38.7443	32.3514	38.062	3.11876		37.4962	38.0972	36.0186	37.204	0.617578		38.1235	39.2983	37.1346	38.1855	0.62536		36.715	36.2634	33.7737	35.584	0.914509		33.2779	42.4123	28.9002	34.8635	3.98034		35.5022	35.5634
chr1	16228674	16520112	Stau2	ENSMUSG00000025920	770	49.0986	46.6606	60.7709	52.1767	4.35434		44.499	61.5841	70.9738	59.019	7.7495		46.9315	65.9196	62.6318	58.4943	5.85879		71.009	76.3074	79.4421	75.5861	2.46101		68.194	66.788	71.168	68.7167	1.29112		53.1019	71.9004	86.4192	70.4738	9.6443		75.2688	64.0598	70.1863	69.8383	3.24043		67.3083	62.9469
chr1	16253592	16267921	Gm7568	ENSMUSG00000089982	53	3.50705	4.84786	6.39694	4.91728	0.834962		1.75193	2.44558	6.5606	3.58604	1.5007		2.5608	7.99731	3.49938	4.68583	1.67776		4.54299	3.7815	4.34638	4.22362	0.228231		3.9123	4.14527	3.66513	3.90757	0.138625		1.90835	4.12754	5.92622	3.98737	1.16197		4.52512	4.05483	4.83349	4.47115	0.226392		4.44183	3.22504
chr1	16540790	16619489	Ube2w	ENSMUSG00000025939	225	11.6902	19.3914	27.7201	19.6005	4.62862		16.6433	20.8986	18.489	18.677	1.23198		28.5135	34.4739	32.9942	31.9938	1.79184		44.5411	38.8874	45.5565	42.995	2.0746		47.0619	46.498	46.5592	46.7064	0.178634		35.2215	45.9926	46.7768	42.6637	3.72797		49.4953	47.7097	43.6021	46.9357	1.74469		38.1284	41.9549
chr1	16642766	16656865	Tceb1	ENSMUSG00000079658	56	0	0.605982	5.33078	1.97892	1.68503		21.1983	21.1209	4.77135	15.6969	5.4628		24.4261	21.1968	25.5669	23.7299	1.30869		22.682	25.511	22.577	23.59	0.960981		24.045	23.3717	23.1991	23.5386	0.258049		24.9745	21.4853	21.1733	22.5444	1.21839		23.3002	21.4187	18.1256	20.9481	1.51219		24.1545	23.4842
chr1	16657552	16662278	D030040B21Rik	ENSMUSG00000097744	16	0	0.605982	0	0.201994	0.201994		1.22635	2.00093	1.19284	1.47337	0.263956		3.34873	1.55288	2.07106	2.32422	0.533649		2.66654	2.37049	2.29392	2.44365	0.113615		2.59868	2.80897	2.05408	2.48725	0.224927		2.48915	2.17433	3.04941	2.57096	0.255905		2.24851	2.38712	2.46709	2.36757	0.0638521		2.46408	2.60935
chr1	16665207	16678275	Tmem70	ENSMUSG00000025940	40	3.50705	1.81795	0	1.775	1.01262		5.25578	6.44744	4.77135	5.49152	0.497995		11.0804	10.4043	12.4978	11.3275	0.616849		12.0817	11.796	11.1074	11.6617	0.289168		13.6788	11.2359	11.6801	12.1982	0.751293		11.8235	11.1665	11.5072	11.4991	0.189698		12.0857	10.7257	10.3215	11.0443	0.533623		12.2231	10.672
chr1	16688456	16709605	Ly96	ENSMUSG00000025779	69	7.01409	4.84786	9.5954	7.15245	1.37224		14.0154	11.7832	7.15702	10.9852	2.01966		9.79997	10.7925	10.1411	10.2445	0.291147		12.7731	13.1506	11.0269	12.3169	0.654113		11.5085	12.3267	11.8412	11.8921	0.237585		11.3256	10.6874	12.3703	11.4611	0.4905		10.6523	10.7584	9.36488	10.2585	0.447871		8.33248	9.90967
chr1	16768270	16770138	Gm5828	ENSMUSG00000091020	9	2.33803	1.21196	9.5954	4.3818	2.62699		0.700771	1.7786	1.78926	1.42288	0.361066		0	0.155288	0.071416	0.0755679	0.0448757		0.131681	0.0564404	0.0804885	0.0895366	0.0221862		0.114228	0.0545431	0.161105	0.109959	0.0308357		0	0	0.0575361	0.0191787	0.0191787		0.140532	0.0327003	0.402791	0.192008	0.109892		0.16211	0.0293186
chr1	16994938	17097889	Jph1	ENSMUSG00000042686	303	15.1972	7.27179	27.7201	16.7297	5.95243		4.20463	9.11534	14.314	9.21134	2.91873		4.3829	8.23025	7.28443	6.63253	1.15748		7.30829	6.152	7.12323	6.86117	0.35859		6.5681	7.39058	7.20943	7.05604	0.249511		8.04825	5.67537	6.84679	6.85681	0.685009		6.54878	7.74997	7.30058	7.19977	0.350396		5.77113	5.57053
chr1	17145362	17164271	Gdap1	ENSMUSG00000025777	39	1.16902	0.605982	1.06616	0.947051	0.1731		0	0.889302	0.596419	0.49524	0.261656		0	0.232931	0.214248	0.14906	0.0747248		0.230442	0.395082	0.201221	0.275582	0.0603428		0.257013	0.218172	0.201381	0.225522	0.0164746		0	0.221118	0.747969	0.323029	0.221851		0.224851	0.0654005	0.251744	0.180665	0.0581528		0.0324221	0
chr1	17520001	17520111	Gm25166	ENSMUSG00000089534	0	0	0	0	0	0		0	0	0	0	0		0	0	0	0	0		0	0	0	0	0		0	0	0	0	0		0	0	0	0	0		0	0	0	0	0		0	0
chr1	17601901	17630938	Pi15	ENSMUSG00000067780	54	1.16902	1.81795	3.19847	2.06181	0.598407		1.40154	4.22418	3.57851	3.06808	0.85386		2.5608	1.86345	0.999824	1.80802	0.451465		2.69946	1.69321	2.4549	2.28252	0.302996		1.8562	2.31808	1.81243	1.99557	0.161749		1.94983	1.87951	2.64666	2.15867	0.24484		2.44525	1.86392	1.51046	1.93988	0.27251		1.65353	1.96434
chr1	17676027	17727646	Gm16070	ENSMUSG00000085125	110	7.01409	7.87777	9.5954	8.16242	0.758632		2.27751	3.33488	7.15702	4.25647	1.48205		0.541707	0.543507	1.14266	0.742623	0.200017		0.757166	1.46745	1.44879	1.22447	0.233714		0.571139	0.763603	0.886076	0.740273	0.0916596		0.705259	1.21615	1.49594	1.13912	0.231477		0.955616	0.686706	1.05733	0.899882	0.110558		0.648442	0.498415
chr1	17727045	17766344	Crispld1	ENSMUSG00000025776	82	2.33803	2.42393	1.06616	1.94271	0.438976		1.75193	0.889302	2.38567	1.67563	0.433647		1.32964	0.698794	0.856992	0.96181	0.189502		0.592564	1.18525	0.885373	0.887728	0.171097		0.970937	0.818146	0.563866	0.784316	0.118722		0.705259	0.626502	1.15072	0.827494	0.163205		1.09615	1.20991	0.755232	1.02043	0.136605		0.940241	1.05547
chr1	18115191	18145902	Crisp4	ENSMUSG00000025774	45	4.67606	3.63589	6.39694	4.90296	0.805078		0.350385	2.00093	1.19284	1.18138	0.476505		0	0.0776438	0.285664	0.121103	0.0852789		0.395043	0.507963	0.120733	0.341246	0.114975		0.257013	0.190901	0.241657	0.229857	0.0199761		0.165943	0.331678	0.517825	0.338482	0.101636		0.337276	0.0327003	0.251744	0.20724	0.0906956		0.421487	0
chr1	18210053	18223564	Defb44-ps	ENSMUSG00000070977	27	2.33803	1.21196	0	1.18333	0.675083		0.175193	0.889302	0	0.354831	0.271978		0.393969	1.08701	0.285664	0.588882	0.25102		0.296282	0.282202	0.563419	0.380634	0.0914828		0.257013	0.190901	0.443038	0.296984	0.0754797		0.0829717	0.331678	0.28768	0.23411	0.076629		0.140532	0.359703	0.302093	0.267443	0.0655985		0.421487	0.146593
chr1	18236473	18237443	Defb18	ENSMUSG00000073735	2	0	0	0	0	0		0	0	0	0	0		0.147738	0	0	0.0492461	0.0492461		0	0	0	0	0		0.028557	0	0	0.00951899	0.00951899		0	0	0	0	0		0	0	0.0503488	0.0167829	0.0167829		0	0
chr1	18250980	18265138	Defb41	ENSMUSG00000067773	21	4.67606	3.63589	1.06616	3.12604	1.07282		0.175193	1.55628	1.78926	1.17358	0.503701		0.344723	1.00937	0.856992	0.737028	0.201024		0.329202	0.395082	0.402442	0.375576	0.0232838		0.428354	0.190901	0.483314	0.367523	0.089725		0.165943	0.442237	0.28768	0.29862	0.0799464		0.252957	0.163501	0.100698	0.172385	0.0441774		0.356643	0.117274
chr1	18260524	18265080	Gm15386	ENSMUSG00000089923	8	0	0	0	0	0		0	0	0	0	0		0	0.0776438	0.071416	0.0496866	0.0249083		0	0.0564404	0	0.0188135	0.0188135		0	0.0545431	0	0.018181	0.018181		0	0	0	0	0		0	0	0.0503488	0.0167829	0.0167829		0	0
chr1	18969762	18969833	Gm24075	ENSMUSG00000088800	0	0	0	0	0	0		0	0	0	0	0		0	0	0	0	0		0	0	0	0	0		0	0	0	0	0		0	0	0	0	0		0	0	0	0	0		0	0
chr1	19063299	19104840	Gm15825	ENSMUSG00000089787	95	2.33803	4.84786	8.52925	5.23838	1.79789		2.10231	4.44651	7.75344	4.76742	1.63921		0.24623	1.2423	0.928408	0.805647	0.294019		0.790086	0.507963	0.885373	0.727807	0.113312		0.571139	0.790874	0.443038	0.601684	0.101567		0.414858	0.700208	1.03565	0.716905	0.179401		0.393489	0.261602	0.453139	0.36941	0.0565876		0.583598	0.20523
chr1	19103022	19166346	Tfap2d	ENSMUSG00000042596	128	2.33803	5.45384	6.39694	4.7296	1.22639		2.62789	4.44651	2.98209	3.35216	0.556644		2.16683	2.4846	2.57098	2.40747	0.122877		1.84353	2.25761	2.05246	2.0512	0.119536		2.37023	2.37262	2.25547	2.33277	0.0386596		2.28172	2.13748	2.47405	2.29775	0.0974903		2.44525	2.02742	2.36639	2.27969	0.128173		2.2047	2.11094
chr1	19153310	19153966	Gm10075	ENSMUSG00000060128	0	1.16902	0	0	0.389672	0.389672		0.175193	0	0	0.0583976	0.0583976		0.0492461	0	0.142832	0.064026	0.0418891		0	0.0564404	0	0.0188135	0.0188135		0.114228	0.0545431	0.120828	0.0965331	0.0210813		0.0829717	0.0737062	0.0575361	0.0714046	0.00743225		0.0843191	0	0	0.0281064	0.0281064		0	0
chr1	19208914	19238734	Tfap2b	ENSMUSG00000025927	71	1.16902	3.63589	1.06616	1.95702	0.839961		0.350385	0.666976	2.98209	1.33315	0.82952		0	0.155288	0.499912	0.2184	0.147722		0.592564	0.564404	0.643908	0.600292	0.0232739		0.542582	0.70906	0.684695	0.645446	0.0519104		0.124458	0.47909	1.49594	0.699829	0.411009		0.281064	0.294302	0.553837	0.376401	0.0888003		0.551176	0.351823
chr1	19513855	19513919	Gm24633	ENSMUSG00000084668	0	0	0	0	0	0		0	0	0	0	0		0	0	0	0	0		0	0	0	0	0		0	0	0	0	0		0	0	0	0	0		0	0	0	0	0		0	0
chr1	19921310	19921399	Gm25568	ENSMUSG00000077860	0	0	0	0	0	0		0	0	0	0	0		0	0	0	0	0		0	0	0	0	0		0	0	0	0	0		0	0	0	0	0		0	0	0	0	0		0	0
chr1	20057779	20618064	Pkhd1	ENSMUSG00000043760	1282	93.5212	72.1119	139.666	101.767	19.9323		29.6076	50.4679	85.8843	55.3199	16.4258		20.8803	27.7188	30.209	26.2694	2.78876		30.7475	31.3808	30.3844	30.8376	0.291151		26.9007	28.4442	28.7572	28.034	0.573836		22.6928	29.3719	36.3628	29.4758	3.94655		30.917	28.3511	29.0513	29.4398	0.765748		28.7908	25.4485
chr1	20381093	20392300	4930486I03Rik	ENSMUSG00000089914	33	2.33803	1.81795	1.06616	1.74071	0.369184		0.175193	0.666976	1.78926	0.877141	0.477642		0.24623	0.621151	0.999824	0.622402	0.217545		0.823006	0.903046	0.523175	0.749742	0.115616		0.542582	0.518159	0.765247	0.608663	0.078609		0.705259	0.884474	0.517825	0.702519	0.105851		0.786978	0.490504	0.805581	0.694354	0.102066		1.1672	0.703645
chr1	20444258	20444560	Gm15795	ENSMUSG00000090142	0	0	0	0	0	0		0	0	0	0	0		0	0	0.071416	0.0238053	0.0238053		0	0	0	0	0		0	0	0.0402762	0.0134254	0.0134254		0	0	0	0	0		0	0	0	0	0		0	0.0293186
chr1	20444811	20444912	Gm24162	ENSMUSG00000070175	0	0	0	0	0	0		0	0	0	0	0		0	0	0	0	0		0	0	0	0	0		0	0	0	0	0		0	0	0	0	0		0	0	0	0	0		0	0
chr1	20679010	20679082	Mir206	ENSMUSG00000065559	0	0	0	0	0	0		0	0	0	0	0		0	0	0	0	0		0	0	0	0	0		0	0	0.0402762	0.0134254	0.0134254		0	0	0	0	0		0	0	0	0	0		0	0
chr1	20682769	20682887	Mir133b	ENSMUSG00000065480	0	0	0	0	0	0		0	0	0	0	0		0	0	0	0	0		0	0	0	0	0		0	0	0	0	0		0	0	0	0	0		0	0	0	0	0		0	0
chr1	20730905	20734496	Il17a	ENSMUSG00000025929	8	9.35212	1.21196	2.13231	4.23213	2.57374		0.175193	0.444651	1.78926	0.803033	0.499209		0	0.0776438	0	0.0258813	0.0258813		0.164601	0.0564404	0.0804885	0.10051	0.0327889		0	0	0.0805523	0.0268508	0.0268508		0	0	0.230144	0.0767148	0.0767148		0.0562127	0	0.0503488	0.0355205	0.0178407		0.0648442	0
chr1	20777151	20784270	Il17f	ENSMUSG00000041872	23	1.16902	2.42393	0	1.19765	0.699875		0.175193	0.444651	3.57851	1.39945	1.0923		0.0984922	0.388219	0.428496	0.305069	0.103941		0.395043	0.564404	0.523175	0.494207	0.0509906		0.314127	0.190901	0.241657	0.248895	0.0357558		0.746745	0.405384	0.747969	0.633366	0.113992		0.505914	0.719406	0.352442	0.525921	0.106405		0.486331	0.322504
chr1	20802974	20820278	Mcm3	ENSMUSG00000041859	78	4.67606	13.9376	21.3231	13.3123	4.81575		6.48213	5.33581	19.0854	10.3011	4.40459		4.87536	4.27041	8.42709	5.85762	1.29655		6.68281	5.47471	8.20982	6.78912	0.791345		9.39524	5.75429	8.33717	7.8289	1.08134		4.56344	7.29691	12.2552	8.03851	2.25116		10.9334	9.09068	15.1046	11.7096	1.77893		9.04576	9.7924
chr1	20842535	20842666	Gm24723	ENSMUSG00000088858	0	0	0	0	0	0		0	0	0	0	0		0	0	0	0	0		0.0329202	0	0.0804885	0.0378029	0.0233629		0	0.0272715	0.0402762	0.0225159	0.0118674		0	0.0368531	0.0575361	0.0314631	0.0168265		0	0.0327003	0	0.0109001	0.0109001		0	0.117274
chr1	20888650	20890473	6720483E21Rik	ENSMUSG00000097934	8	0	0	0	0	0		1.40154	4.66883	1.78926	2.61988	1.03057		1.42814	0.854082	2.35673	1.54632	0.437782		2.4361	1.52389	2.25368	2.07122	0.278687		2.31311	2.29081	2.41657	2.34016	0.0387417		1.82538	2.57972	2.53159	2.31223	0.243821		2.27661	2.77952	2.61814	2.55809	0.148249		2.39924	3.10777
chr1	20890622	20938755	Paqr8	ENSMUSG00000025931	162	21.0423	19.9974	24.5216	21.8538	1.36759		19.2712	21.3432	27.4353	22.6832	2.45014		22.1115	22.7496	31.066	25.309	2.88435		28.0151	25.116	30.3844	27.8385	1.52343		31.5269	31.3623	30.1266	31.0052	0.441896		28.1274	29.8878	31.9901	30.0018	1.11651		40.1359	33.2562	35.9491	36.447	2.00154		32.7787	36.355
chr1	20915410	20915540	Gm24171	ENSMUSG00000077314	0	0	0	0	0	0		0	0	0	0	0		0	0	0	0	0		0	0	0	0	0		0	0	0	0	0		0	0	0	0	0		0	0	0	0	0		0	0
chr1	20951626	20990838	Efhc1	ENSMUSG00000041809	120	0	10.3017	7.46309	5.9216	3.0721		1.75193	7.11441	10.1391	6.33515	2.45232		2.11758	4.34805	3.78505	3.41689	0.669678		3.32494	4.68455	3.70247	3.90399	0.405211		3.42684	4.03619	4.63176	4.03159	0.347839		2.61361	3.46419	5.12071	3.73284	0.736098		3.85057	2.81222	5.89081	4.18454	0.904263		2.91799	2.96117
chr1	20996296	21079229	Tram2	ENSMUSG00000041779	312	43.2536	56.9623	23.4554	41.2238	9.72571		21.8991	24.9004	48.9063	31.902	8.54622		21.9145	26.8648	35.4937	28.091	3.96765		39.2409	35.6139	43.1016	39.3188	2.16187		40.6937	43.2254	43.5788	42.4993	0.908555		37.0883	38.3641	49.4235	41.6253	3.91645		43.8178	41.1369	50.2481	45.0676	2.70339		45.2937	46.3233
chr1	21218575	21230167	Tmem14a	ENSMUSG00000025933	38	8.18311	4.84786	6.39694	6.47597	0.963613		28.9068	16.4521	8.34986	17.9029	5.97845		22.9487	17.7804	19.4251	20.0514	1.52445		16.6576	19.9799	15.0111	17.2162	1.4613		17.277	21.2718	17.641	18.7299	1.27528		19.3324	15.8468	17.606	17.5951	1.00621		14.9807	16.0231	14.4501	15.1513	0.462037		15.3032	17.3273
chr1	21240589	21265361	Gsta3	ENSMUSG00000025934	84	3.50705	3.02991	13.86	6.799	3.5332		12.6139	16.0074	8.34986	12.3237	2.21531		23.2442	22.5944	20.4964	22.1116	0.82912		25.184	23.9871	24.9112	24.6941	0.362144		27.6717	27.1897	27.1461	27.3358	0.168394		28.7912	25.7603	24.2227	26.2581	1.34208		26.5605	22.5959	22.0024	23.7196	1.43074		26.1322	24.7155
chr1	21272338	21273082	Gm7094	ENSMUSG00000096375	1	0	0	0	0	0		0	0	0	0	0		0	0	0	0	0		0	0.169321	0	0.0564404	0.0564404		0.0571139	0.0272715	0	0.0281285	0.0164929		0	0	0.0575361	0.0191787	0.0191787		0.0281064	0	0	0.00936878	0.00936878		0.0324221	0.0293186
chr1	21285246	21298312	Gm4956	ENSMUSG00000025936	35	0	1.21196	1.06616	0.759374	0.382013		1.05116	1.11163	4.17493	2.11257	1.03133		2.75778	2.09638	1.85682	2.23699	0.269421		2.53486	2.59626	2.4549	2.52867	0.0409236		3.02704	2.39989	3.14154	2.85616	0.230514		1.36903	2.24804	4.1426	2.58656	0.818355		2.86685	1.92932	2.165	2.32039	0.281573		2.43166	1.84707
chr1	21312517	21316320	Gm21909	ENSMUSG00000093963	15	1.16902	1.21196	0	0.79366	0.397024		2.80308	1.11163	0	1.3049	0.814931		0.984922	0.931726	1.7854	1.23402	0.276119		1.58017	2.70914	1.60977	1.96636	0.371487		1.79909	1.71811	1.73188	1.74969	0.025017		1.70092	2.17433	1.84115	1.90547	0.140395		2.13608	1.56961	1.00698	1.57089	0.325946		2.23712	1.08479
chr1	21349641	21352200	Khdc1a	ENSMUSG00000067750	5	2.33803	2.42393	5.33078	3.36425	0.983579		0.525578	1.55628	1.19284	1.09156	0.301815		0.147738	0.310575	0	0.152771	0.0896907		0.164601	0.0564404	0.0804885	0.10051	0.0327889		0.0571139	0.0818146	0	0.0463095	0.0242278		0.0414858	0.0737062	0.28768	0.134291	0.0772568		0.0562127	0.0654005	0.100698	0.0741036	0.0135589		0.0972663	0.0586371
chr1	21354005	21355116	Gm16329	ENSMUSG00000086194	8	0	0	0	0	0		0.525578	0.222325	2.38567	1.04453	0.676264		0.590953	0.698794	1.14266	0.810801	0.168822		0.625485	0.790165	0.523175	0.646275	0.0777712		0.485468	1.11813	0.281933	0.628511	0.251763		0.456344	0.552796	0.345217	0.451452	0.059973		0.449702	0.948308	0.553837	0.650616	0.151851		0.61602	0.674327
chr1	21364803	21365030	Gm16327	ENSMUSG00000094436	0	0	0	0	0	0		0	0.222325	0	0.0741085	0.0741085		0	0	0.071416	0.0238053	0.0238053		0	0	0	0	0		0	0	0	0	0		0	0	0	0	0		0	0	0	0	0		0	0
chr1	21368331	21370845	Khdc1c	ENSMUSG00000041722	5	1.16902	1.21196	1.06616	1.14905	0.0432594		0.525578	2.22325	0.596419	1.11508	0.554462		0.147738	0.465863	0	0.204534	0.137449		0.263362	0	0.241465	0.168276	0.084375		0.028557	0.109086	0.0805523	0.0727318	0.0235733		0.248915	0.0737062	0.172608	0.165076	0.0507185		0.112425	0.0327003	0.0503488	0.0651582	0.0241765		0.16211	0.117274
chr1	21372670	21373764	Gm2709	ENSMUSG00000085507	7	0	1.21196	0	0.403988	0.403988		0.350385	0.444651	1.19284	0.662624	0.266499		0.88643	0.698794	0.428496	0.67124	0.13291		0.757166	0.620844	0.724396	0.700802	0.0410829		0.742481	1.06359	0.765247	0.857106	0.103451		0.871203	0.700208	0.863041	0.811484	0.0556877		0.871297	0.686706	0.85593	0.804644	0.0591358		1.13477	1.14342
chr1	21379555	21379782	Gm16533	ENSMUSG00000094926	0	0	0	0	0	0		0	0	0	0	0		0	0	0	0	0		0	0	0	0	0		0	0	0	0	0		0	0	0	0	0		0	0	0	0	0		0	0
chr1	21383556	21386373	Khdc1b	ENSMUSG00000085079	9	0	1.81795	0	0.605982	0.605982		0.175193	0.444651	0	0.206615	0.129318		0.24623	0	0.571328	0.272519	0.165451		0.131681	0.395082	0.0402442	0.189003	0.106367		0.199899	0.163629	0.322209	0.228579	0.0479716		0.290401	0.221118	0.402753	0.304757	0.0529223		0.365383	0.0654005	0.352442	0.261075	0.0979085		0.291799	0.293186
chr1	21390906	21391101	Gm16328	ENSMUSG00000085679	2	0	0	0	0	0		0	0	0	0	0		0	0	0	0	0		0	0	0	0	0		0	0	0	0	0		0.124458	0	0	0.0414858	0.0414858		0	0	0.0503488	0.0167829	0.0167829		0	0
chr1	21398403	21961942	Kcnq5	ENSMUSG00000028033	1214	46.7606	52.7205	73.5648	57.6819	8.12564		20.8479	40.0186	78.1308	46.3324	16.8348		20.3879	19.7992	20.7106	20.2992	0.266823		21.464	19.9799	19.1563	20.2	0.675221		20.5896	21.4082	19.2923	20.43	0.615987		17.7974	19.5321	24.1076	20.4791	1.88212		18.8313	19.6529	21.9521	20.1454	0.933959		18.5454	20.4644
chr1	21511870	21513127	Gm7658	ENSMUSG00000082935	3	3.50705	2.42393	1.06616	2.33238	0.706109		0.175193	1.33395	2.98209	1.49708	0.814377		0	0.232931	0.642744	0.291892	0.187872		0.230442	0.169321	0.241465	0.213743	0.0224376		0.171342	0.218172	0.120828	0.170114	0.0281074		0	0.221118	0.28768	0.1696	0.0869495		0.112425	0.0981008	0.100698	0.103741	0.00440629		0.291799	0.0879557
chr1	21959842	21962530	Gm26580	ENSMUSG00000097109	14	0	0	0	0	0		0.700771	0.666976	0.596419	0.654722	0.0307408		0	0	0	0	0		0.0329202	0.282202	0.201221	0.172114	0.0734183		0	0.0545431	0.0805523	0.0450318	0.0237348		0	0.0737062	0.230144	0.101283	0.0678527		0.0281064	0.0327003	0.352442	0.137749	0.107354		0	0
chr1	22286251	22805994	Rims1	ENSMUSG00000041670	1033	42.0845	47.2666	82.094	57.1484	12.5622		16.4681	31.3479	45.9242	31.2467	8.5034		15.8572	17.004	17.6397	16.8337	0.521566		18.9291	17.2143	19.0758	18.4064	0.59755		18.5049	19.8537	17.2785	18.5457	0.743675		17.0922	17.9843	20.4828	18.5198	1.01476		18.6064	18.4757	22.0024	19.6948	1.15442		17.2161	20.5523
chr1	22740764	22741565	Gm26866	ENSMUSG00000097642	5	0	0	0	0	0		0	0.889302	0	0.296434	0.296434		0	0	0	0	0		0	0	0	0	0		0	0	0	0	0		0	0	0	0	0		0	0	0.0503488	0.0167829	0.0167829		0	0
chr1	23100473	23102253	4933415F23Rik	ENSMUSG00000073730	15	7.01409	10.9077	0	5.97392	3.19144		0.350385	0.222325	3.57851	1.38374	1.09801		0.0492461	0.388219	0.285664	0.241043	0.100364		0.131681	0.282202	0.241465	0.218449	0.0449497		0.0571139	0.0545431	0.362485	0.158047	0.102222		0	0.147412	0.115072	0.0874948	0.0447325		0.0562127	0.130801	0.151046	0.112687	0.0288355		0.0972663	0
chr1	23245211	23245331	Gm24176	ENSMUSG00000089553	0	0	0	0	0	0		0	0	0	0	0		0	0	0	0	0		0	0	0	0	0		0	0	0	0	0		0	0	0	0	0		0	0	0	0	0		0	0
chr1	23255987	23256406	Gm6420	ENSMUSG00000073729	0	0	0.605982	0	0.201994	0.201994		1.22635	0.444651	0	0.557	0.358446		0.738691	0.0776438	0.071416	0.295917	0.221394		0.0329202	0.282202	0.0402442	0.118455	0.0819005		0	0	0.0402762	0.0134254	0.0134254		0	0.0737062	0.172608	0.0821048	0.0500044		0	0	0.151046	0.0503488	0.0503488		0.0324221	0
chr1	23272264	23272345	Mir30a	ENSMUSG00000065405	0	0	0	0	0	0		0	0	0	0	0		0	0	0	0	0		0	0	0	0	0		0	0	0	0	0		0	0	0	0	0		0	0	0	0	0		0	0
chr1	23291537	23291935	Gm27028	ENSMUSG00000097970	0	0	0	0	0	0		0	0	0	0	0		0	0	0	0	0		0	0	0	0	0		0	0	0	0	0		0	0	0	0	0		0	0	0	0	0		0	0
chr1	23291701	23291784	Mir30c-2	ENSMUSG00000065567	0	0	0	0	0	0		0	0	0	0	0		0	0	0	0	0		0	0	0	0	0		0	0	0	0	0		0	0	0	0	0		0	0	0	0	0		0	0
chr1	23366424	23383175	Ogfrl1	ENSMUSG00000026158	43	5.84508	4.84786	1.06616	3.9197	1.45552		0.875964	2.22325	5.96419	3.02113	1.52206		0.492461	0.465863	1.71398	0.890769	0.411679		0.460883	0.733725	1.24757	0.81406	0.230622		0.913823	0.599974	1.08746	0.867084	0.142651		0.248915	0.626502	1.32333	0.732916	0.314688		0.702659	0.850207	1.00698	0.853281	0.0878623		0.324221	0.41046
chr1	23479539	23480527	Gm7784	ENSMUSG00000097920	6	0	0	0	0	0		0.700771	0.444651	0.596419	0.580613	0.0743567		0	0	0.071416	0.0238053	0.0238053		0.0658405	0	0.201221	0.0890206	0.0592325		0.114228	0	0	0.0380759	0.0380759		0.0829717	0	0.115072	0.0660146	0.0342834		0.112425	0.196202	0.251744	0.18679	0.0404922		0.0972663	0.0586371
chr1	23761753	23849158	B3gat2	ENSMUSG00000026156	244	15.1972	17.5735	37.3155	23.362	7.01035		26.4541	23.7888	23.2603	24.5011	0.988358		28.9075	28.8059	30.9945	29.5693	0.71323		38.2862	35.5574	38.5137	37.4525	0.949795		38.4662	38.0983	40.7595	39.108	0.832536		35.5948	36.4845	33.7161	35.2652	0.81599		40.951	33.9756	31.3673	35.4313	2.8607		32.5194	37.2639
chr1	23844846	23922317	Smap1	ENSMUSG00000026155	160	12.8592	9.69572	20.257	14.2706	3.12938		38.192	30.0139	20.2782	29.4947	5.17778		48.2119	45.6546	38.9931	44.2865	2.74774		57.1495	61.9151	52.5187	57.1944	2.71258		51.5739	51.3796	53.9298	52.2944	0.819611		49.6171	53.0316	51.7249	51.4579	0.99469		50.0574	43.9165	41.5881	45.1873	2.5261		49.6058	43.4501
chr1	23995939	24005656	1110058L19Rik	ENSMUSG00000026154	34	3.50705	4.84786	0	2.78497	1.44528		11.9131	11.5609	7.75344	10.4092	1.33174		9.11053	11.9572	13.212	11.4265	1.21334		12.806	14.3923	10.8659	12.6881	1.01967		12.5936	11.8904	10.9148	11.7996	0.486742		10.8278	12.4195	12.025	11.7574	0.478564		12.5073	14.1265	9.81802	12.1506	1.25648		12.6122	14.1902
chr1	24005505	24005894	Gm26524	ENSMUSG00000096985	2	0	0	0	0	0		2.97828	2.22325	1.19284	2.13146	0.517452		1.13266	0.776438	0.928408	0.945835	0.103201		0.395043	1.07237	0.362198	0.609869	0.231443		0.485468	0.35453	0.52359	0.454529	0.0511965		0.207429	0.405384	1.32333	0.645381	0.343757		0.112425	0.784807	0.201395	0.366209	0.210869		0.356643	0.498415
chr1	24010758	24100341	Fam135a	ENSMUSG00000026153	182	15.1972	11.5137	23.4554	16.7221	3.5306		33.9874	44.9097	17.8926	32.2632	7.84669		52.9395	50.9344	58.0612	53.9784	2.1219		62.5814	64.2856	58.9981	61.955	1.55817		60.8263	60.4064	65.8113	62.348	1.73586		59.1173	59.8862	54.8319	57.9452	1.57238		54.442	60.986	50.2985	55.2422	3.11106		61.1157	58.3146
chr1	24125275	24126141	Gm26607	ENSMUSG00000097670	3	0	0	0	0	0		0	0.666976	0	0.222325	0.222325		0.24623	0.232931	0.214248	0.231137	0.00927606		0.855926	0.790165	0.764641	0.803577	0.0271918		0.742481	0.463616	0.684695	0.630264	0.0849774		1.12012	0.810768	0.805505	0.91213	0.104005		0.505914	0.228902	0.201395	0.312071	0.0972466		0.745708	0.498415
chr1	24177610	24252684	Col9a1	ENSMUSG00000026147	271	14.0282	30.2991	25.5877	23.305	4.8337		12.0883	16.2298	23.8567	17.3916	3.44657		10.5879	9.3949	17.6397	12.5409	2.5726		13.5302	14.1101	15.8562	14.4988	0.69903		12.6507	13.663	13.6939	13.3359	0.342693		9.70769	13.2303	16.0526	12.9968	1.83532		14.1656	13.1782	14.8026	14.0488	0.472531		12.2231	16.2425
chr1	24261890	24587472	Col19a1	ENSMUSG00000026141	806	66.6339	47.8726	92.7556	69.0873	13.0145		31.5347	39.5739	53.0812	41.3966	6.28637		31.3698	35.5609	37.7791	34.9032	1.8792		33.6445	35.501	35.6162	34.9205	0.638892		34.2398	32.0986	32.9459	33.0948	0.622578		29.4135	31.5094	40.9657	33.9628	3.55331		32.9688	32.8965	40.3294	35.3982	2.46568		30.6065	31.019
chr1	24548841	24548977	Gm26418	ENSMUSG00000077463	0	0	0	0	0	0		0	0	0	0	0		0	0	0	0	0		0	0	0	0	0		0	0	0	0	0		0	0	0	0	0		0	0	0	0	0		0	0
chr1	24612404	24612700	Gm10222	ENSMUSG00000067736	0	0	0	0	0	0		16.1177	32.6818	0	16.2665	9.43473		16.9899	17.4699	19.4966	17.9854	0.76816		18.4683	30.1956	24.9514	24.5384	3.39168		8.36719	7.69057	16.0299	10.6959	2.67415		18.5442	13.3408	17.7787	16.5545	1.62199		5.98665	7.12866	29.8065	14.3073	7.75662		17.3458	8.17988
chr1	24678544	24766299	Lmbrd1	ENSMUSG00000073725	237	92.3522	49.6906	68.234	70.0922	12.3504		58.6896	61.5841	52.4848	57.5862	2.68405		80.7636	75.0816	73.4871	76.4441	2.20826		84.3417	84.8863	81.6153	83.6144	1.01184		89.2976	89.887	76.8066	85.3304	4.26528		81.1048	86.6416	86.4767	84.741	1.81874		83.8412	72.2022	75.7246	77.256	3.44605		79.9529	80.9779
chr1	25067476	25829707	Bai3	ENSMUSG00000033569	1469	114.563	89.0794	157.791	120.478	20.0546		26.9797	47.5776	79.3237	51.2937	15.2242		20.3386	19.4886	21.5676	20.465	0.603477		24.4597	22.1246	23.1807	23.255	0.675115		23.3025	24.4353	21.4269	23.0549	0.87722		20.1206	21.08	24.1076	21.7694	1.20146		21.4451	21.386	24.7213	22.5175	1.10203		20.8798	22.5753
chr1	25223730	25224173	Gm15702	ENSMUSG00000080849	2	0	0	0	0	0		0	0	0	0	0		0	0	0.071416	0.0238053	0.0238053		0	0	0	0	0		0	0	0.0402762	0.0134254	0.0134254		0	0	0	0	0		0.0281064	0	0.0503488	0.0261517	0.0145673		0	0
chr1	25279445	25279551	Gm22260	ENSMUSG00000096866	0	0	0	0	0	0		0	0	0	0	0		0	0	0	0	0		0	0	0	0	0		0	0	0	0	0		0	0	0	0	0		0	0	0	0	0		0	0
chr1	25451071	25451174	Gm25294	ENSMUSG00000084740	0	0	0	0	0	0		0	0	0	0	0		0	0	0	0	0		0	0	0	0	0		0	0	0	0	0		0	0	0	0	0		0	0	0	0	0		0	0
chr1	25830657	25831878	Gm9884	ENSMUSG00000052558	5	0	0	0	0	0		0	0	0	0	0		0	0	0	0	0		0.164601	0	0.160977	0.108526	0.0542731		0	0	0	0	0		0	0	0	0	0		0	0	0	0	0		0	0
chr1	26566833	26566938	Gm24064	ENSMUSG00000088111	0	0	0	0	0	0		0	0	0	0	0		0	0	0	0	0		0	0	0	0	0		0	0	0	0	0		0	0	0	0	0		0	0	0	0	0		0	0
chr1	26681814	26687460	4931408C20Rik	ENSMUSG00000073722	25	2.33803	1.21196	8.52925	4.02641	2.27476		0	2.6679	0.596419	1.08811	0.808444		0	0	0.214248	0.071416	0.071416		0.0329202	0.338642	0.160977	0.177513	0.0886408		0.0571139	0.0272715	0	0.0281285	0.0164929		0	0.110559	0.28768	0.132747	0.0837839		0.0562127	0	0.100698	0.0523034	0.0291345		0	0
chr1	26959103	26959221	n-R5s209	ENSMUSG00000095256	2	0	0	0	0	0		0.175193	0.444651	0	0.206615	0.129318		0.147738	0.232931	0.142832	0.174501	0.0292498		0.263362	0.395082	0.28171	0.313385	0.0411908		0.28557	0.299987	0.120828	0.235462	0.0574675		0.248915	0.47909	0.172608	0.300204	0.0921154		0.449702	0.196202	0.453139	0.366348	0.0850787		0.129688	0.293186
chr1	28580498	28580768	Gm7846	ENSMUSG00000086240	0	0	0	0	0	0		0	0	0	0	0		0	0	0	0	0		0	0	0	0	0		0	0	0	0	0		0	0	0	0	0		0	0	0	0	0		0	0
chr1	28776144	28780252	Gm597	ENSMUSG00000048411	14	5.84508	0	3.19847	3.01451	1.68983		0	0	0.596419	0.198806	0.198806		0	0	0	0	0		0.0329202	0.225761	0	0.0862272	0.0704114		0.028557	0	0.0402762	0.0229444	0.0119606		0	0	0.0575361	0.0191787	0.0191787		0	0	0.151046	0.0503488	0.0503488		0	0
chr1	28800238	28802721	Gm5697	ENSMUSG00000081557	11	3.50705	0.605982	1.06616	1.72639	0.900181		0.350385	0.222325	1.78926	0.787322	0.502329		0.24623	0	0.35708	0.201103	0.105521		0.197521	0.395082	0.321954	0.304853	0.0576684		0.114228	0.163629	0.241657	0.173171	0.0370937		0.124458	0.147412	0.402753	0.224874	0.0891857		0.252957	0.196202	0.201395	0.216851	0.0181151		0.129688	0.175911
chr1	28938035	28938340	Gm6462	ENSMUSG00000058590	0	0	0	0	0	0		0	0	0	0	0		0	0	0	0	0		0	0	0	0	0		0	0	0	0	0		0	0	0	0	0		0	0	0	0	0		0	0
chr1	29280964	29281075	Gm25586	ENSMUSG00000064433	0	0	0	0	0	0		0	0	0	0	0		0	0	0	0	0		0	0	0	0	0		0	0	0	0	0		0	0	0	0	0		0	0	0	0	0		0	0
chr1	29301480	29301579	Gm22679	ENSMUSG00000080625	0	0	0	0	0	0		0	0	0	0	0		0	0	0	0	0		0	0	0	0	0		0	0	0	0	0		0	0	0	0	0		0	0	0	0	0		0	0
chr1	29361275	29361370	Gm23785	ENSMUSG00000080391	0	0	0	0	0	0		0	0	0	0	0		0	0	0	0	0		0	0	0	0	0		0	0	0	0	0		0	0	0	0	0		0	0	0	0	0		0	0
chr1	29421488	29421612	mmu-mir-6342	ENSMUSG00000099257	0	0	0	0	0	0		0	0	0	0	0		0	0	0	0	0		0	0	0	0	0		0	0	0	0	0		0	0	0	0	0		0	0	0	0	0		0	0
chr1	29985934	29986043	Gm23771	ENSMUSG00000096829	0	0	0	0	0	0		0	0	0	0	0		0	0	0	0	0		0	0	0	0	0		0	0	0	0	0		0	0	0	0	0		0	0	0	0	0		0	0
chr1	30333291	30333397	AC132241.1	ENSMUSG00000098883	0	0	0	0	0	0		0	0	0	0	0		0.0492461	0	0	0.0164154	0.0164154		0	0	0	0	0		0	0	0	0	0		0	0	0	0	0		0	0	0	0	0		0	0
chr1	30718554	30719961	Gm9898	ENSMUSG00000053185	5	1.16902	0.605982	0	0.591666	0.337541		0	0.222325	0.596419	0.272915	0.174019		0.0984922	0	0	0.0328307	0.0328307		0.0329202	0.169321	0.0402442	0.0808285	0.0442968		0.0856709	0	0	0.028557	0.028557		0	0.0737062	0.0575361	0.0437474	0.0223662		0	0	0.0503488	0.0167829	0.0167829		0	0
chr1	30802342	30863256	Phf3	ENSMUSG00000048874	125	15.1972	19.9974	19.1908	18.1285	1.48402		16.9937	21.5656	16.6997	18.4197	1.57524		20.0432	20.1098	26.9952	22.3827	2.30634		29.727	29.349	30.3442	29.8067	0.290034		30.1847	26.3443	32.8653	29.7981	1.89236		26.5509	33.0204	29.9188	29.83	1.86809		28.275	28.3511	26.7856	27.8039	0.509639		27.8506	29.3186
chr1	30940303	30949770	Ptp4a1	ENSMUSG00000026064	14	0	0	5.33078	1.77693	1.77693		14.1906	15.1181	1.78926	10.366	4.29672		7.38691	4.03748	6.42744	5.95061	0.995858		4.14795	6.4342	4.22564	4.93593	0.74947		3.42684	2.86351	3.70541	3.33192	0.247625		3.19441	3.13251	5.40839	3.91177	0.748524		2.2204	1.79852	3.57477	2.53123	0.535794		3.46916	1.93502
chr1	30976950	30978965	Gm5698	ENSMUSG00000086151	6	0	0	0	0	0		0.350385	0	0.596419	0.315601	0.173047		0.344723	1.08701	0.071416	0.501051	0.303419		0.823006	0.620844	0.563419	0.66909	0.0787233		0.628253	0.818146	0.443038	0.629812	0.108287		0.456344	0.589649	0.863041	0.636345	0.119702		0.955616	0.425104	0.553837	0.644852	0.159764		0.745708	0.674327
chr1	30986225	30986953	Gm9458	ENSMUSG00000086726	0	0	0	0	0	0		0	0	0	0	0		0	0	0	0	0		0	0	0	0	0		0	0	0	0	0		0	0	0	0	0		0	0	0	0	0		0	0
chr1	30997867	30999905	Gm5699	ENSMUSG00000087346	5	0	1.21196	0	0.403988	0.403988		0.525578	0	0	0.175193	0.175193		0.24623	1.08701	0.642744	0.658663	0.242844		1.41557	1.18525	1.40855	1.33646	0.0756311		1.05661	0.954504	0.805523	0.938878	0.0729016		0.373373	1.14245	0.632897	0.716238	0.225889		1.26479	1.63501	0.503488	1.13443	0.333083		1.45899	1.14342
chr1	31122725	31122862	5S_rRNA	ENSMUSG00000098529	0	0	0	0	0	0		0	0	0	0	0		0	0	0	0	0		0	0	0	0	0		0	0	0	0	0		0	0	0	0	0		0	0	0	0	0		0	0
chr1	31141078	31222661	4931428L18Rik	ENSMUSG00000086727	215	43.2536	13.9376	20.257	25.816	8.90756		14.0154	11.7832	13.7176	13.1721	0.699727		15.4633	13.0442	12.712	13.7398	0.867039		18.8304	16.537	16.5806	17.316	0.757289		16.9057	16.5538	15.9896	16.4831	0.266807		15.2668	17.8737	21.2884	18.143	1.74348		16.0487	15.0748	15.0543	15.3926	0.328109		17.67	15.0991
chr1	31176406	31204656	Lgsn	ENSMUSG00000050217	77	15.1972	4.84786	3.19847	7.74784	3.75499		2.80308	1.55628	4.77135	3.04357	0.935868		3.49647	2.79518	3.07089	3.12085	0.203981		5.39892	3.16066	3.78296	4.11418	0.667016		4.65478	4.93615	3.58458	4.39184	0.41172		4.85384	4.75405	5.29332	4.96707	0.165649		5.14346	5.29744	4.58174	5.00755	0.217495		3.85823	4.74961
chr1	31222839	31224287	Pih1d3	ENSMUSG00000026063	5	0	0	1.06616	0.355385	0.355385		0	0	0	0	0		0.492461	0	0.071416	0.187959	0.15364		0.0987607	0	0	0.0329202	0.0329202		0.028557	0.0272715	0	0.0186095	0.00931214		0.0829717	0	0	0.0276572	0.0276572		0	0	0	0	0		0.0648442	0
chr1	31259593	31259719	Gm26145	ENSMUSG00000077664	0	0	0	0	0	0		0	0	0	0	0		0	0	0	0	0		0	0	0	0	0		0	0	0	0	0		0	0	0	0	0		0	0	0	0	0		0	0
chr1	31286945	31287706	Gm6489	ENSMUSG00000094215	2	0	0	0	0	0		0	0	0	0	0		0	0	0.071416	0.0238053	0.0238053		0	0	0.0804885	0.0268295	0.0268295		0.114228	0.0272715	0.0805523	0.0740172	0.0253139		0	0.0737062	0.172608	0.0821048	0.0500044		0	0.0654005	0.201395	0.0889319	0.0593164		0	0.0293186
chr1	31615458	31616843	Gm10307	ENSMUSG00000070960	9	2.33803	1.21196	0	1.18333	0.675083		2.80308	2.44558	0.596419	1.94836	0.683804		7.18993	4.65863	4.42779	5.42545	0.884753		3.19326	4.17659	2.97807	3.44931	0.368907		3.22694	2.91805	2.57767	2.90755	0.187499		4.19007	2.65342	2.81927	3.22092	0.486934		3.68193	4.51264	2.76918	3.65458	0.503477		3.9555	3.72346
chr1	31656632	31656738	Gm23032	ENSMUSG00000088620	0	0	0	0	0	0		0	0	0	0	0		0	0	0	0	0		0	0	0	0	0		0	0	0	0	0		0	0	0	0	0		0	0	0	0	0		0	0
chr1	31736056	31736892	Gm7910	ENSMUSG00000082159	6	0	3.02991	0	1.00997	1.00997		0.700771	0	0	0.23359	0.23359		0	0	0.142832	0.0476107	0.0476107		0.131681	0.0564404	0.0804885	0.0895366	0.0221862		0	0	0.120828	0.0402762	0.0402762		0	0	0.230144	0.0767148	0.0767148		0.0281064	0	0.100698	0.0429347	0.0299995		0	0
chr1	32172806	32657738	Khdrbs2	ENSMUSG00000026058	972	80.662	67.264	106.616	84.8472	11.5509		20.8479	44.0204	53.6777	39.5153	9.74114		17.9748	13.5877	15.0688	15.5438	1.28854		18.3695	17.2143	16.2587	17.2808	0.610249		16.8486	15.7902	15.9896	16.2095	0.324704		16.1795	15.6626	17.7211	16.521	0.618309		15.5709	14.9767	17.8235	16.1237	0.867023		15.3681	15.3922
chr1	32213133	32213239	Gm25814	ENSMUSG00000064688	0	0	0	0	0	0		0	0	0	0	0		0	0	0	0	0		0	0	0	0	0		0	0	0	0	0		0	0	0	0	0		0	0	0	0	0		0	0
chr1	32519563	32520999	Gm9839	ENSMUSG00000049830	6	0	0	0	0	0		0	1.11163	0	0.370542	0.370542		0	0.0776438	0.071416	0.0496866	0.0249083		0.0329202	0.0564404	0	0.0297869	0.0163681		0	0	0.0805523	0.0268508	0.0268508		0.0414858	0	0	0.0138286	0.0138286		0	0.0327003	0.0503488	0.027683	0.0147494		0	0
chr1	32543546	32547293	Gm5415	ENSMUSG00000091318	12	1.16902	1.21196	0	0.79366	0.397024		0	0.222325	0.596419	0.272915	0.174019		0.0984922	0.0776438	0.35708	0.177739	0.0898724		0.0658405	0.225761	0.241465	0.177689	0.0561078		0.114228	0	0.161105	0.0917775	0.0478424		0.207429	0.110559	0.115072	0.144354	0.0315647		0	0.0327003	0.151046	0.0612489	0.0458804		0.0648442	0.0293186
chr1	32568359	32568421	Gm24732	ENSMUSG00000089489	0	0	0	0	0	0		0	0	0	0	0		0	0	0	0	0		0	0	0	0	0		0	0	0	0	0		0	0	0	0	0		0	0	0	0	0		0	0
chr1	32726639	32726930	Gm23024	ENSMUSG00000089395	0	0	0	0	0	0		0	0	0.596419	0.198806	0.198806		0	0	0	0	0		0	0	0	0	0		0	0	0	0	0		0	0	0	0	0		0	0	0	0	0		0	0
chr1	33191993	33192102	Gm24901	ENSMUSG00000088750	0	0	0	0	0	0		0	0	0	0	0		0	0	0	0	0		0	0	0	0	0		0	0	0	0	0		0	0	0	0	0		0	0	0	0	0		0	0
chr1	33293676	33293775	Gm25792	ENSMUSG00000065223	0	0	0	0	0	0		0	0	0	0	0		0	0	0	0	0		0	0	0	0	0		0	0	0	0	0		0	0	0	0	0		0	0	0	0	0		0	0
chr1	33422733	33422838	Gm23453	ENSMUSG00000065260	0	0	0	0	0	0		0	0	0	0	0		0	0	0	0	0		0	0	0	0	0		0	0	0	0	0		0	0	0	0	0		0	0	0	0	0		0	0
chr1	33453811	33669786	Prim2	ENSMUSG00000026134	610	54.9437	73.9299	52.2416	60.3717	6.82379		29.2572	33.3488	75.7452	46.117	14.8611		19.009	20.1098	27.4237	22.1808	2.64064		29.8916	25.511	30.9076	28.7701	1.6557		27.5575	27.7897	29.603	28.3167	0.646619		22.6928	26.7185	39.5848	29.6654	5.09407		32.3785	29.6918	40.4301	34.1668	3.22625		26.2619	30.5793
chr1	33669843	33670712	1700001G17Rik	ENSMUSG00000044744	5	1.16902	0	0	0.389672	0.389672		0.350385	0.444651	2.38567	1.06024	0.663277		0.88643	0.388219	1.71398	0.996211	0.386632		0.921767	1.18525	1.20733	1.10478	0.0917286		1.88476	1.19995	1.61105	1.56525	0.19901		2.65509	0.847621	2.0713	1.858	0.53256		1.43342	1.04641	1.05733	1.17905	0.127225		0.972663	1.64184
chr1	33719882	33742564	Rab23	ENSMUSG00000004768	79	8.18311	22.4213	11.7277	14.1107	4.27944		8.93483	12.0056	22.0675	14.336	3.96609		9.30751	9.62784	10.4982	9.81117	0.355721		8.36174	7.95809	9.98057	8.7668	0.61797		8.96689	9.54504	9.66628	9.39273	0.215781		7.01111	9.029	10.6442	8.89476	1.05092		9.83722	9.90818	11.983	10.5761	0.703737		8.00826	7.44691
chr1	33745484	33757794	Bag2	ENSMUSG00000042215	59	19.8733	22.4213	18.1247	20.1398	1.24749		8.05887	10.227	16.6997	11.6619	2.59552		7.23918	7.68674	11.6408	8.85557	1.3986		8.55926	8.01453	9.69886	8.75755	0.49623		10.9373	11.2086	9.42462	10.5235	0.554998		9.50026	9.36068	11.1045	9.98847	0.559451		10.0621	12.2626	12.5872	11.6373	0.793164		9.11061	9.82172
chr1	33760472	33814595	Zfp451	ENSMUSG00000042197	181	9.35212	13.9376	24.5216	15.9371	4.49172		14.7162	20.2316	18.489	17.8123	1.62772		14.7738	17.004	23.4244	18.4008	2.59304		26.2045	22.3504	28.4527	25.6692	1.7818		29.0139	27.7079	27.8711	28.1976	0.410838		22.7342	27.0502	31.7024	27.1623	2.58949		31.7602	27.1412	32.475	30.4588	1.67157		24.1869	28.2924
chr1	33835899	33838914	Gm15455	ENSMUSG00000081402	17	2.33803	4.24188	0	2.1933	1.22666		0.700771	0.666976	1.19284	0.853528	0.169935		0.492461	1.00937	0.999824	0.833885	0.170734		0.362123	0.338642	0.442687	0.38115	0.0315059		0.628253	0.35453	0.644419	0.542401	0.0940512		0.331887	0.221118	0.632897	0.395301	0.123026		0.421595	0.588605	0.201395	0.403865	0.112129		0.324221	0.439778
chr1	33852052	33907816	Bend6	ENSMUSG00000042182	148	4.67606	13.9376	14.9262	11.1799	3.26444		4.02943	8.89302	12.5248	8.48241	2.46098		5.22009	5.20214	5.99894	5.47372	0.262662		6.05732	6.09556	6.39883	6.18391	0.10803		6.13975	6.81788	7.12888	6.6955	0.292021		6.09842	6.00705	6.73172	6.27906	0.227861		6.40825	6.86706	7.60267	6.95933	0.347873		5.77113	7.85737
chr1	33908225	34308652	Dst	ENSMUSG00000026131	1240	187.042	243.605	152.46	194.369	26.565		151.717	148.958	219.482	173.386	23.0619		179.305	180.755	163.043	174.368	5.67786		196.073	192.913	198.646	195.877	1.6577		198.814	197.282	194.332	196.809	1.315		182.289	198.196	181.929	187.471	5.36331		196.098	182.664	163.684	180.815	9.40265		193.236	181.98
chr1	33981410	33981502	Gm23792	ENSMUSG00000084506	0	0	0	0	0	0		0	0	0	0	0		0	0	0	0	0		0	0	0	0	0		0	0	0	0	0		0	0	0	0	0		0	0	0	0	0		0	0
chr1	34165856	34178271	Gm26788	ENSMUSG00000096992	31	36.2395	16.9675	15.9923	23.0664	6.59253		8.75964	8.22604	8.34986	8.44518	0.161241		8.61807	6.36679	6.7131	7.23265	0.699882		8.69094	9.14334	8.04885	8.62771	0.31753		8.33863	7.19968	8.65938	8.0659	0.442893		7.71637	8.14453	7.07694	7.64594	0.310192		7.22333	7.61916	5.53837	6.79362	0.637943		8.00826	6.68463
chr1	34236596	34238820	D630036G22Rik	ENSMUSG00000098168	5	0	0	2.13231	0.710771	0.710771		3.67905	2.89023	1.78926	2.78618	0.548011		4.03818	2.40696	5.49903	3.98139	0.893056		2.86406	4.45879	4.02442	3.78242	0.475994		3.48395	3.29986	3.30265	3.36215	0.0609049		2.65509	4.05384	2.53159	3.08017	0.488136		2.86685	2.25632	3.02093	2.7147	0.233466		3.82581	3.6355
chr1	34433121	34433199	Mir5103	ENSMUSG00000092852	0	0	0	1.06616	0.355385	0.355385		1.57673	0.666976	0	0.747904	0.456959		0	0.776438	0.856992	0.544477	0.27323		0.197521	0.451523	0.321954	0.323666	0.0733289		0.37124	0.463616	0.563866	0.466241	0.0556218		0.414858	0.184265	0.402753	0.333959	0.0749282		0.224851	0.163501	0.100698	0.163017	0.0358408		0.356643	0.0879557
chr1	34436671	34439672	Ccdc115	ENSMUSG00000042111	14	0	1.21196	0	0.403988	0.403988		8.93483	8.22604	7.15702	8.10596	0.516709		4.13667	3.88219	7.78434	5.26774	1.26045		3.88459	5.24895	5.39273	4.84209	0.480546		4.68334	5.12705	4.67204	4.82747	0.149822		3.65075	4.53293	5.63854	4.60741	0.57503		3.62572	2.51792	4.48104	3.54156	0.568265		4.18245	3.13709
chr1	34439851	34445736	Imp4	ENSMUSG00000026127	24	2.33803	4.84786	12.7939	6.65992	3.15139		3.67905	2.00093	6.5606	4.08019	1.33146		4.97386	3.33868	5.28478	4.53244	0.603589		5.8598	5.36183	5.9159	5.71251	0.176086		6.91078	6.62698	6.0817	6.53982	0.243271		5.76653	5.26999	6.15636	5.73096	0.256491		6.07097	6.60546	6.64604	6.44082	0.185297		6.28989	6.4794
chr1	34459746	34473775	Ptpn18	ENSMUSG00000026126	64	4.67606	11.5137	4.26462	6.81812	2.35078		37.6664	36.906	13.1212	29.2312	8.058		36.4421	33.5421	37.9933	35.9925	1.30446		33.7762	32.171	32.0747	32.6739	0.551814		41.2363	36.9257	35.725	37.9623	1.67327		41.7348	37.9587	28.8256	36.173	3.83202		38.309	48.0694	37.812	41.3968	3.3394		37.7717	43.0396
chr1	34498430	34503062	Prss39	ENSMUSG00000026125	32	4.67606	9.08974	6.39694	6.72091	1.28437		2.4527	1.7786	7.15702	3.79611	1.69169		0.24623	2.4846	1.28549	1.33877	0.646711		0.493804	0.564404	0.724396	0.594201	0.0682133		0.428354	0.245444	0.724971	0.466256	0.139719		0.290401	0.847621	0.978113	0.705378	0.210881		0.646446	0.523204	0.654535	0.608062	0.0424929		0.421487	0.175911
chr1	34535648	34544311	Cfc1	ENSMUSG00000026124	47	4.67606	6.05982	7.46309	6.06633	0.804553		0.525578	1.55628	8.34986	3.47724	2.45441		0.640199	0.465863	1.42832	0.844794	0.296072		1.08637	1.24169	1.08659	1.13822	0.0517356		0.913823	0.954504	1.04718	0.971836	0.0394603		0.788231	0.552796	1.49594	0.945655	0.283411		0.899403	0.850207	1.30907	1.01956	0.14545		0.680864	0.791601
chr1	34543975	34560943	Prss40	ENSMUSG00000037529	79	0	12.1196	5.33078	5.81681	3.50707		3.67905	2.22325	11.9284	5.94356	3.02177		2.5608	2.87282	2.07106	2.50156	0.233335		2.20566	2.59626	2.57563	2.45918	0.126902		2.02754	2.39989	1.89298	2.10681	0.151605		2.48915	1.8058	3.73985	2.67827	0.566261		2.10798	2.15822	2.51744	2.26121	0.128933		1.97775	2.43344
chr1	34579224	34579613	1700101I19Rik	ENSMUSG00000045815	0	0	0	0	0	0		0	0	0	0	0		0	0	0	0	0		0	0	0	0	0		0	0	0	0	0		0	0	0	0	0		0	0	0	0	0		0	0
chr1	34579693	34590938	Amer3	ENSMUSG00000045174	70	2.33803	26.6632	13.86	14.2871	7.02532		3.32866	7.11441	12.5248	7.65595	2.66847		0.443215	2.09638	2.57098	1.70352	0.644876		1.21805	1.24169	2.29392	1.58455	0.35475		0.571139	1.30903	1.40967	1.09661	0.264338		1.20309	0.773915	2.0713	1.34943	0.381604		1.03994	1.40611	1.81256	1.41953	0.223138		1.10235	1.55388
chr1	34678188	34813309	Arhgef4	ENSMUSG00000037509	541	169.507	92.1093	60.7709	107.462	32.3145		37.4912	35.1274	76.3416	49.6534	13.3615		22.407	33.5421	38.8503	31.5998	4.84511		34.7309	31.2115	36.7832	34.2419	1.62689		35.1536	30.5714	35.5639	33.763	1.60017		28.6667	33.0941	40.3903	34.0504	3.41793		37.6625	33.387	36.9057	35.9851	1.31728		28.2721	33.042
chr1	34723084	34724032	C230030N03Rik	ENSMUSG00000046858	10	4.67606	2.42393	3.19847	3.43282	0.660609		0.525578	0.666976	0	0.397518	0.202907		0	0.232931	0.214248	0.14906	0.0747248		0.0987607	0.0564404	0.0402442	0.0651484	0.0174444		0.114228	0	0	0.0380759	0.0380759		0	0.147412	0.0575361	0.0683161	0.0428943		0	0	0.0503488	0.0167829	0.0167829		0.129688	0
chr1	34813219	34843065	Fam168b	ENSMUSG00000037503	101	10.5211	11.5137	10.6616	10.8988	0.3101		22.0743	18.6753	13.7176	18.1557	2.42631		25.3125	27.253	29.1377	27.2344	1.10429		27.6201	28.6153	31.5917	29.2757	1.19312		27.2148	26.5897	27.4281	27.0775	0.251546		25.2234	29.4088	29.5735	28.0686	1.42338		27.2069	27.2393	25.2751	26.5738	0.649412		27.04	24.8035
chr1	34849976	34879580	Plekhb2	ENSMUSG00000026123	112	53.7747	42.4188	30.9185	42.3707	6.59805		70.6027	56.4706	38.7672	55.2802	9.20937		70.4219	58.854	50.4197	59.8985	5.79771		54.483	54.9729	52.72	54.0586	0.684111		55.2292	55.5794	50.5063	53.7716	1.63578		55.7155	51.8523	50.3441	52.6373	1.5995		53.4021	49.4428	46.472	49.7723	2.00732		51.9726	54.21
chr1	35178956	35179084	Gm25096	ENSMUSG00000077231	0	0	0	0	0	0		0	0	0	0	0		0	0	0	0	0		0	0	0	0	0		0	0	0	0	0		0	0	0	0	0		0	0	0	0	0		0	0
chr1	35761602	35761706	Gm25634	ENSMUSG00000064601	0	0	0	0	0	0		0	0	0	0	0		0	0	0	0	0		0	0	0	0	0		0	0	0	0	0		0	0	0	0	0		0	0	0	0	0		0	0
chr1	36068400	36106446	Hs6st1	ENSMUSG00000045216	246	33.9014	74.5358	27.7201	45.3858	14.6839		186.055	146.29	73.9559	135.434	32.8123		176.153	168.565	170.113	171.61	2.31503		134.874	140.085	128.46	134.473	3.36194		143.156	157.629	134.402	145.062	6.77272		164.159	135.804	121.401	140.455	12.5604		134.18	148.459	134.784	139.141	4.66243		141.295	159.728
chr1	36141530	36244305	Uggt1	ENSMUSG00000037470	334	59.6198	35.147	34.117	42.9612	8.33457		37.8416	37.7953	50.0992	41.912	4.09358		50.0833	53.4966	63.4888	55.6896	4.02219		74.0705	62.3666	76.4238	70.9536	4.34694		83.215	71.915	79.9079	78.346	3.3542		66.1699	75.6962	78.9395	73.6019	3.83212		87.748	83.2222	79.249	83.4064	2.45518		68.9618	72.6807
chr1	36144252	36144313	mmu-mir-6897	ENSMUSG00000098752	0	0	0	0	0	0		0.175193	0	0	0.0583976	0.0583976		0	0.698794	0	0.232931	0.232931		0.0658405	0	0.0804885	0.0487763	0.024752		0.0571139	0.0545431	0.161105	0.0909205	0.0350999		0.0414858	0.0368531	0.115072	0.0644704	0.0253362		0.281064	0.0327003	0	0.104588	0.0887413		0.0648442	0.0879557
chr1	36264602	36273425	Neurl3	ENSMUSG00000047180	64	16.3662	30.9051	8.52925	18.6002	6.55522		104.064	98.2678	30.4173	77.5832	23.6422		83.9646	68.3266	63.2746	71.8552	6.22784		46.6809	52.6024	41.6528	46.9787	3.16439		43.6636	43.389	42.8538	43.3021	0.237756		56.0889	45.661	33.486	45.0786	6.53138		38.5057	44.4397	38.9196	40.6217	1.91274		48.7304	41.3098
chr1	36307733	36324029	Arid5a	ENSMUSG00000037447	124	56.1127	57.5683	24.5216	46.0675	10.7812		32.0603	24.2335	36.9779	31.0906	3.71083		35.8512	30.6693	32.9942	33.1716	1.49849		32.8873	28.841	34.2881	32.0055	1.63308		34.3255	35.9984	34.5972	34.9737	0.518329		34.1428	34.3102	33.4285	33.9605	0.270373		40.9791	40.908	38.0134	39.9668	0.976947		33.4596	36.5896
chr1	36335730	36369181	Kansl3	ENSMUSG00000010453	132	3.50705	14.5436	12.7939	10.2815	3.42468		51.6819	39.7962	26.8388	39.439	7.17379		47.424	47.9839	47.7059	47.7046	0.161632		47.8002	49.6675	45.154	47.5406	1.30938		48.9752	46.0616	49.8619	48.2996	1.14788		51.0276	47.909	42.289	47.0752	2.55682		44.914	43.6876	40.9839	43.1952	1.16091		45.8448	44.6815
chr1	36348682	36348758	mmu-mir-6898	ENSMUSG00000098680	1	0	0.605982	1.06616	0.557379	0.308731		0	0.222325	0	0.0741085	0.0741085		0.0492461	0.0776438	0.285664	0.137518	0.0745252		0.559644	0.225761	0.482931	0.422779	0.100967		0.428354	0.245444	0.0402762	0.238025	0.11209		0.331887	0.147412	0.747969	0.409089	0.177611		0.449702	0.0327003	0.453139	0.311847	0.139577		0.389065	0.351823
chr1	36372291	36422110	Fer1l5	ENSMUSG00000037432	269	28.0564	70.8999	36.2493	45.0685	13.1305		28.3812	26.679	63.2204	39.4269	11.9069		19.3045	28.9611	26.9238	25.0631	2.93879		26.7312	28.2766	33.0405	29.3495	1.89868		32.2979	30.2987	33.8723	32.1563	1.03403		26.1776	31.5831	39.7574	32.506	3.94724		37.2971	31.2615	35.2442	34.6009	1.77178		26.9752	29.2013
chr1	36422065	36445271	Lman2l	ENSMUSG00000001143	103	31.5634	16.9675	14.9262	21.1524	5.23877		10.6868	15.5628	26.2424	17.4973	4.59353		11.6713	14.9853	15.7115	14.1227	1.24349		18.3366	18.0045	21.8929	19.4113	1.24448		20.7609	18.2174	18.9701	19.3161	0.754364		15.3498	19.827	21.5185	18.8984	1.84029		25.38	23.0537	24.0164	24.15	0.674874		16.0814	23.0444
chr1	36471620	36508764	Cnnm4	ENSMUSG00000037408	200	46.7606	56.9623	17.0585	40.2605	11.969		237.036	180.306	57.8526	158.398	52.8729		182.555	144.262	152.187	159.668	11.6699		121.377	131.111	108.901	120.463	6.42775		112.629	120.786	123.084	118.833	3.1722		143.168	124.047	96.0853	121.1	13.6712		106.917	122.037	103.87	110.941	5.6174		119.248	123.49
chr1	36511867	36528237	Cnnm3	ENSMUSG00000001138	111	26.8873	42.4188	15.9923	28.4328	7.66769		26.2789	21.5656	23.8567	23.9004	1.3608		23.8844	25.079	28.9949	25.9861	1.54343		25.9411	23.7614	26.9636	25.5554	0.944318		26.9007	25.7443	27.1864	26.6105	0.440856		31.1974	24.581	26.9269	27.5684	1.93672		30.7765	32.0463	31.1156	31.3128	0.379592		26.1322	31.2243
chr1	36530534	36535729	Ankrd23	ENSMUSG00000067653	38	4.67606	20.6034	11.7277	12.3357	4.60787		14.0154	10.8939	20.2782	15.0625	2.75914		11.6221	10.8701	15.7115	12.7346	1.50421		11.4562	9.9335	12.8379	11.4092	0.83876		15.3636	15.3266	15.5063	15.3989	0.0547875		13.317	10.9454	11.4497	11.904	0.721322		15.4866	18.7046	18.8305	17.6739	1.09424		13.1958	15.92
chr1	36538173	36547201	Ankrd39	ENSMUSG00000079610	45	11.6902	29.0872	11.7277	17.5017	5.79275		13.1395	4.44651	17.8926	11.8262	3.93669		14.1336	14.2865	12.5692	13.6631	0.548721		13.2998	10.7237	13.7233	12.5822	0.937295		14.2214	14.3176	15.7883	14.7757	0.507026		13.8148	12.5669	13.2908	13.2242	0.361772		15.7115	17.4946	17.5717	16.9259	0.607655		14.5575	16.7995
chr1	36548642	36558349	Sema4c	ENSMUSG00000026121	80	50.2676	46.6606	33.0508	43.3264	5.24222		19.6216	8.89302	27.4353	18.65	5.37468		7.53465	10.4819	13.0691	10.3619	1.59879		7.93378	9.03046	9.49764	8.82062	0.463479		9.10967	7.58149	8.86076	8.5173	0.473394		8.04825	9.39753	11.5072	9.651	1.00653		10.5961	7.55376	10.9257	9.69185	1.07327		8.26763	9.58717
chr1	36558359	36565613	D430040D24Rik	ENSMUSG00000087589	60	7.01409	18.1795	3.19847	9.46401	4.49478		12.7891	10.0046	7.75344	10.1824	1.45638		6.10652	6.59973	11.3551	8.02046	1.67341		9.25059	8.57893	9.4574	9.09564	0.265161		9.48091	9.32686	9.82738	9.54505	0.148004		7.01111	9.13956	8.86056	8.33708	0.667859		10.0621	9.94088	10.3719	10.1249	0.12832		10.9262	9.29398
chr1	36562694	36683183	Fam178b	ENSMUSG00000046337	688	104.042	145.436	61.8371	103.772	24.1333		70.7779	83.372	127.037	93.729	17.0463		61.2621	71.9758	90.5555	74.5978	8.55728		77.1321	67.5027	82.5007	75.7118	4.38741		85.7566	74.8331	86.7549	82.4482	3.81843		70.4844	82.8089	97.2935	83.5289	7.74749		99.2716	88.6177	100.698	96.1957	3.81126		79.0126	88.1316
chr1	36601802	36602146	Gm6428	ENSMUSG00000089906	0	0	0	2.13231	0.710771	0.710771		0	0	0	0	0		0.0492461	0.0776438	0.071416	0.066102	0.00861756		0.131681	0.0564404	0	0.0627071	0.0381419		0.028557	0	0	0.00951899	0.00951899		0	0.0368531	0.115072	0.0506417	0.0339264		0.140532	0	0	0.0468439	0.0468439		0.0324221	0.175911
chr1	36663965	36664039	Gm24133	ENSMUSG00000077939	0	0	0	0	0	0		0	0	0	0	0		0	0	0	0	0		0	0	0	0	0		0	0	0	0	0		0	0	0	0	0		0	0	0	0	0		0	0
chr1	36691487	36693385	Cox5b	ENSMUSG00000061518	3	0	0.605982	5.33078	1.97892	1.68503		2.10231	2.22325	0.596419	1.64066	0.523288		3.93969	3.33868	3.07089	3.44975	0.256876		1.84353	2.70914	1.60977	2.05415	0.334375		2.54157	1.69083	1.89298	2.04179	0.25661		2.69658	2.21118	2.7042	2.53732	0.163083		2.36093	1.53691	2.31605	2.0713	0.267506		2.7883	1.96434
chr1	36699202	36714422	Actr1b	ENSMUSG00000037351	82	3.50705	29.6931	20.257	17.819	7.65692		28.3812	21.3432	19.6818	23.1354	2.66639		21.3728	28.4176	25.9954	25.262	2.06647		23.3405	23.7049	23.1002	23.3819	0.175802		23.4738	23.5353	23.9643	23.6578	0.154273		21.3237	23.2543	25.6036	23.3939	1.23745		23.8623	21.9419	26.0807	23.9616	1.1958		21.8201	21.7544
chr1	36761861	36782816	Zap70	ENSMUSG00000026117	115	33.9014	58.7803	25.5877	39.4232	9.97168		15.9425	14.6735	32.2066	20.9409	5.64476		9.55374	14.83	10.641	11.6749	1.60846		9.48103	12.0782	12.3952	11.3182	0.923114		9.30957	8.12692	11.6398	9.6921	1.03197		8.29717	11.2033	12.3703	10.6236	1.211		12.6479	9.18878	11.7313	11.1893	1.03467		9.40241	9.20603
chr1	36764863	36765874	Gm18828	ENSMUSG00000097291	7	0	1.21196	2.13231	1.11476	0.617461		0.700771	0.666976	1.78926	1.05233	0.36859		0	0.0776438	0.428496	0.168713	0.131811		0.230442	0	0.241465	0.157302	0.0787155		0.257013	0.109086	0.281933	0.216011	0.0539441		0	0.257972	0.345217	0.201063	0.103638		0.449702	0.294302	0.201395	0.315133	0.0724326		0.0324221	0.0879557
chr1	36792191	36939527	Tmem131	ENSMUSG00000026116	448	65.4648	59.3863	55.4401	60.0971	2.91563		139.103	107.828	66.2025	104.378	21.1152		153.549	148.766	138.047	146.787	4.58311		164.404	159.952	150.272	158.209	4.17149		155.236	159.838	151.197	155.424	2.49642		152.543	152.314	146.257	150.371	2.05836		151.156	148.034	132.82	144.003	5.66378		153.778	144.101
chr1	36957930	36958427	Rpl12-ps1	ENSMUSG00000080054	0	0	0	0	0	0		0	0	0	0	0		0.0492461	0.0776438	0.142832	0.0899073	0.027703		0.362123	0.0564404	0.201221	0.206595	0.0882838		0.199899	0.163629	0.201381	0.188303	0.0123443		0.207429	0.294825	0.230144	0.244133	0.0261804		0.365383	0.163501	0.201395	0.243426	0.0619515		0.129688	0.146593
chr1	37005439	37005557	n-R5s210	ENSMUSG00000095944	0	0	0	0	0	0		0	0	0	0	0		0.0984922	0	0.071416	0.0566361	0.0293769		0	0	0.120733	0.0402442	0.0402442		0.0856709	0.0272715	0.0402762	0.0510729	0.0177017		0	0.110559	0.0575361	0.0560318	0.0319246		0.0562127	0	0	0.0187376	0.0187376		0	0
chr1	37026596	37076996	Vwa3b	ENSMUSG00000050122	187	2.33803	17.5735	19.1908	13.0341	5.36838		20.1472	16.6744	23.2603	20.0273	1.90214		15.414	18.6345	23.1388	19.0624	2.24019		21.2336	21.6731	22.3356	21.7474	0.320281		22.3315	20.1809	22.3533	21.6219	0.720519		18.9175	21.2642	24.0501	21.4106	1.48344		21.8105	21.3533	23.1101	22.0913	0.526225		19.6478	20.8748
chr1	37153844	37187605	Vwa3b	ENSMUSG00000026115	128	3.50705	14.5436	13.86	10.6369	3.57038		3.50385	4.22418	19.0854	8.93781	5.07805		3.34873	3.80455	4.42779	3.86036	0.312744		5.16848	4.74099	5.99639	5.30195	0.368497		4.42633	4.66343	4.83314	4.64097	0.117972		3.40184	4.90146	6.44404	4.91578	0.878237		5.3121	4.54534	5.43767	5.09837	0.278882		4.96058	4.4271
chr1	37218336	37263384	Cnga3	ENSMUSG00000026114	166	16.3662	32.723	13.86	20.9831	5.91439		8.23406	19.787	20.2782	16.0997	3.9354		6.00802	8.54082	11.3551	8.63466	1.54429		9.57979	9.48198	9.0952	9.38566	0.147948		9.13823	8.53599	10.5926	9.42228	0.610453		6.26436	7.1495	11.5648	8.3262	1.63931		9.7248	10.039	10.3719	10.0452	0.186816		8.17037	8.29715
chr1	37299865	37410736	Inpp4a	ENSMUSG00000026113	485	39.7465	84.2316	49.0432	57.6737	13.5474		151.892	126.725	91.8485	123.489	17.4085		156.258	181.997	152.687	163.647	9.23256		168.65	172.03	167.738	169.473	1.30551		170.514	172.547	173.228	172.096	0.815298		182.994	164.623	153.679	167.099	8.55262		174.709	175.241	154.621	168.19	6.78631		168.011	171.044
chr1	37329667	37334172	4930439A04Rik	ENSMUSG00000086064	19	1.16902	3.02991	1.06616	1.75503	0.638133		9.98599	6.66976	4.77135	7.14237	1.52377		5.22009	8.54082	9.56974	7.77688	1.31245		11.3904	11.2316	10.8659	11.1627	0.155276		11.0515	11.9722	9.26352	10.7624	0.79518		12.2383	8.91844	7.93998	9.69892	1.30074		11.2425	11.8048	9.16348	10.7369	0.803297		11.7368	11.1117
chr1	37417084	37430103	Coa5	ENSMUSG00000026112	36	2.33803	1.81795	3.19847	2.45148	0.402539		13.1395	18.0084	5.36777	12.1719	3.68096		21.1266	24.3025	21.7105	22.3799	0.975999		28.1139	25.7368	23.5429	25.7979	1.31989		25.5585	31.2259	25.2129	27.3324	1.9493		28.5837	26.5342	23.3021	26.14	1.53736		24.5368	27.6971	26.4835	26.2392	0.920439		27.9154	28.0285
chr1	37430170	37439124	Unc50	ENSMUSG00000026111	33	1.16902	3.63589	3.19847	2.66779	0.759953		33.9874	30.6809	10.1391	24.9358	7.45966		37.4763	36.8808	30.7803	35.0458	2.13967		27.8176	29.2925	27.0844	28.0648	0.64932		26.3581	26.4534	28.5961	27.1358	0.730634		35.1385	31.7305	24.0501	30.3064	3.2792		24.5087	25.8332	23.7143	24.6854	0.618027		27.0725	25.3899
chr1	37439340	37541016	Mgat4a	ENSMUSG00000026110	366	32.7324	53.9324	54.374	47.0129	7.1414		322.355	298.361	81.7093	234.142	76.5302		307.099	318.65	285.378	303.709	9.75318		258.128	261.827	230.881	250.279	9.75728		247.589	254.689	229.01	243.763	7.65565		293.637	242.899	197.004	244.513	27.9073		212.091	246.985	204.567	221.214	13.0672		257.334	244.077
chr1	37487193	37488982	4930594C11Rik	ENSMUSG00000087233	7	0	0.605982	0	0.201994	0.201994		5.25578	4.44651	1.19284	3.63171	1.24161		6.54973	9.55019	5.3562	7.15204	1.24759		7.9667	8.01453	6.15737	7.37953	0.611238		8.48142	7.44513	7.53164	7.8194	0.331952		7.38448	6.96523	4.9481	6.4326	0.752053		6.38014	7.88077	5.63907	6.63333	0.659389		6.87348	7.38828
chr1	37611677	37720085	2010300C02Rik	ENSMUSG00000026090	485	61.9578	89.6854	50.1093	67.2508	11.7272		125.438	131.839	114.512	123.93	5.05829		128.286	143.02	160.186	143.831	9.21765		138.035	136.755	144.477	139.755	2.38941		150.381	145.685	160.017	152.028	4.21861		145.615	146.491	140.963	144.357	1.7153		155.709	167.981	154.067	159.253	4.39		135.784	159.669
chr1	37614259	37615372	4930556I23Rik	ENSMUSG00000089767	7	2.33803	1.21196	0	1.18333	0.675083		5.60617	8.67069	2.98209	5.75298	1.6438		4.28441	4.03748	5.21337	4.51175	0.357976		2.7653	4.91031	3.86345	3.84635	0.61927		2.59868	2.34535	3.98734	2.97713	0.510374		3.31887	3.24307	2.81927	3.12707	0.155448		3.17602	2.71412	2.81953	2.90322	0.13975		2.91799	2.16957
chr1	37754572	37865298	Tsga10	ENSMUSG00000060771	285	14.0282	18.1795	27.7201	19.9759	4.05328		14.0154	12.2279	18.489	14.9108	1.86203		21.7175	22.2838	22.139	22.0468	0.16984		26.3033	26.8656	28.4527	27.2072	0.643555		23.9022	21.2991	25.2532	23.4848	1.16037		21.0333	27.2713	31.127	26.4772	2.94073		25.7454	23.7731	26.3828	25.3004	0.785518		25.1271	25.2433
chr1	37865299	37871388	Gm26805	ENSMUSG00000097268	28	2.33803	1.81795	7.46309	3.87302	1.8013		16.1177	12.8949	3.57851	10.8637	3.75953		21.7175	14.1312	13.6405	16.4964	2.61441		15.7359	14.9003	14.2465	14.9609	0.431024		11.8797	13.1449	12.5259	12.5168	0.365255		18.7931	15.5889	14.3265	16.2361	1.32939		14.0251	11.2489	13.7452	13.0064	0.882457		18.6103	13.6918
chr1	37871738	37877387	Lipt1	ENSMUSG00000037216	17	0	3.02991	0	1.00997	1.00997		6.30694	11.1163	2.38567	6.60296	2.52465		9.60299	11.7242	13.1405	11.4892	1.02794		10.6662	11.0623	10.0208	10.5831	0.303508		11.3086	11.0995	8.05523	10.1544	1.05133		10.8693	11.6824	8.80302	10.4516	0.85705		9.86533	12.6223	8.60965	10.3658	1.18507		10.9587	9.46989
chr1	37874801	37890411	Mitd1	ENSMUSG00000026088	48	7.01409	6.05982	3.19847	5.42413	1.14642		17.8697	12.6725	7.15702	12.5664	3.09293		16.005	16.8487	14.7831	15.8789	0.599609		14.5837	15.3518	14.9306	14.9554	0.222079		15.1637	14.7266	15.0633	14.9846	0.132184		14.8104	15.6626	15.6498	15.3743	0.281938		15.7677	16.579	13.6949	15.3472	0.858719		13.5849	17.5911
chr1	37890477	37898535	Mrpl30	ENSMUSG00000026087	19	0	0	0	0	0		2.27751	4.00186	0.596419	2.29193	0.983092		4.3829	3.64926	4.35638	4.12951	0.240248		5.10264	5.30539	5.75493	5.38765	0.192739		5.59716	5.0725	5.55811	5.40926	0.168755		3.69224	7.11264	6.50158	5.76882	1.05317		5.59316	4.64344	6.59569	5.61077	0.563636		6.03051	6.18622
chr1	37905921	37916493	Lyg2	ENSMUSG00000061584	43	4.67606	4.24188	0	2.97265	1.4916		2.4527	2.6679	8.94628	4.68896	2.12957		1.87135	1.55288	2.2139	1.87937	0.190862		3.85167	2.25761	3.8232	3.31083	0.526671		3.45539	3.76347	2.98044	3.39977	0.227747		2.82104	3.75901	3.68231	3.42079	0.300691		3.5414	3.62973	3.52442	3.56518	0.0326442		2.75588	3.72346
chr1	37933596	37954136	Gm15457	ENSMUSG00000087374	75	3.50705	5.45384	2.13231	3.69773	0.963572		2.97828	6.22511	4.77135	4.65825	0.938985		2.16683	3.41633	3.71363	3.09893	0.473887		4.47715	3.61218	4.30613	4.13182	0.264469		5.19737	4.33617	4.43038	4.65464	0.272723		4.14858	4.75405	5.92622	4.94295	0.521778		4.91861	3.98943	4.53139	4.47981	0.269468		4.05276	4.22187
chr1	37946736	37957759	Lyg1	ENSMUSG00000026085	52	1.16902	2.42393	1.06616	1.55303	0.436459		3.67905	4.44651	4.17493	4.10016	0.224679		1.62512	2.87282	2.92806	2.47533	0.425405		3.22618	2.6527	2.8171	2.89866	0.1705		4.08365	2.56352	3.78596	3.47771	0.465101		1.90835	3.68531	5.86868	3.82078	1.14525		3.5414	3.82593	3.02093	3.46275	0.235688		3.69612	3.40095
chr1	37973967	37974203	Gm23409	ENSMUSG00000089141	0	0	0	0	0	0		0	0	0	0	0		0	0	0	0	0		0	0	0	0	0		0	0	0	0	0		0	0	0	0	0		0	0	0	0	0		0	0
chr1	37983867	37997346	Txndc9	ENSMUSG00000058407	53	3.50705	7.87777	3.19847	4.86109	1.51097		18.0449	17.786	10.7355	15.5221	2.39447		27.8733	29.1164	24.0672	27.019	1.51889		28.6406	27.0349	26.36	27.3452	0.67639		28.6997	29.6987	26.542	28.3135	0.931503		27.92	30.0353	27.6749	28.5434	0.749296		25.9984	28.2857	28.6485	27.6442	0.829546		31.3522	29.2599
chr1	37998010	38055579	Eif5b	ENSMUSG00000026083	151	2.33803	7.87777	14.9262	8.38066	3.64258		24.8774	23.7888	17.8926	22.1862	2.16972		22.8994	27.9518	34.851	28.5674	3.46383		46.2859	36.7991	39.5601	40.8817	2.81718		43.8635	43.2526	40.0748	42.397	1.17441		36.9639	42.3073	41.9438	40.405	1.72376		43.1151	46.7614	45.3139	45.0635	1.06		40.171	44.1244
chr1	38052787	38129662	Rev1	ENSMUSG00000026082	207	10.5211	10.9077	8.52925	9.98602	0.736885		25.0526	26.0121	23.2603	24.775	0.806394		36.7868	40.2971	49.3484	42.1441	3.74197		63.4044	56.9483	59.4407	59.9311	1.87977		60.3409	57.5702	54.7756	57.5622	1.60656		49.866	61.1393	54.3716	55.1256	3.27608		55.0603	55.4924	53.0677	54.5401	0.746722		57.9059	55.8812
chr1	38177326	38664955	Aff3	ENSMUSG00000037138	1593	160.155	213.912	158.857	177.641	18.1391		56.9376	86.0399	240.357	127.778	56.9128		25.1155	32.0669	36.3507	31.1777	3.27366		29.6282	37.8715	32.5978	33.3658	2.41041		28.9853	28.4442	31.0126	29.4807	0.781728		21.6141	29.6667	42.8644	31.3817	6.19407		27.3475	26.0294	36.2008	29.8592	3.19353		25.8728	26.6506
chr1	38235420	38246666	Gm16150	ENSMUSG00000085391	48	4.67606	3.02991	14.9262	7.54405	3.72153		3.15347	3.33488	4.17493	3.55443	0.31464		0.443215	1.70816	2.64239	1.59792	0.637236		1.02053	2.31405	2.21343	1.84934	0.415422		1.74197	2.09991	1.53049	1.79079	0.166178		0.829717	1.87951	2.41652	1.70858	0.465974		1.60206	1.14451	2.2657	1.67076	0.325476		1.71837	1.23138
chr1	38307902	38311930	Gm16151	ENSMUSG00000085280	15	0	0.605982	3.19847	1.26815	0.980884		0.525578	0.666976	7.15702	2.78319	2.1873		0.196984	1.00937	1.14266	0.783003	0.295525		0.329202	0.507963	0.442687	0.426617	0.0522255		0.37124	0.136358	0.443038	0.316879	0.0926096		0.49783	0.737062	0.690433	0.641775	0.0732203		0.449702	0.261602	0.604186	0.438497	0.0990539		0.324221	0.263867
chr1	38384949	38393974	Gm16152	ENSMUSG00000087131	42	1.16902	6.05982	3.19847	3.47577	1.41865		1.92712	3.11256	13.7176	6.25243	3.74825		0.689445	2.09638	1.07124	1.28569	0.420064		0.757166	2.14473	1.20733	1.36974	0.408705		1.17084	1.3363	1.44994	1.31903	0.0810329		0.788231	1.40042	1.49594	1.2282	0.221704		1.40532	0.850207	1.25872	1.17142	0.166086		1.26446	1.37797
chr1	38793669	38836090	Lonrf2	ENSMUSG00000048814	117	19.8733	15.7555	5.33078	13.6532	4.32766		3.32866	7.11441	13.7176	8.05357	3.03558		2.26532	3.10575	3.1423	2.83779	0.28643		2.63362	2.82202	2.13294	2.52953	0.205614		2.91281	2.12718	3.02071	2.6869	0.281589		1.86686	2.3586	3.62477	2.61674	0.523623		1.65827	2.58332	2.76918	2.33693	0.343542		2.56135	1.96434
chr1	38863877	38898160	Chst10	ENSMUSG00000026080	171	4.67606	40.6008	14.9262	20.0677	10.6845		5.95655	9.78232	18.489	11.4093	3.70813		1.87135	2.71753	3.64222	2.7437	0.511372		2.40318	3.4993	3.21954	3.04067	0.32882		2.11322	1.90901	2.29574	2.10599	0.111699		1.86686	2.69027	4.08506	2.88073	0.647381		2.02366	2.74682	3.22232	2.66427	0.348479		1.94533	1.17274
chr1	38939149	38950278	Nms	ENSMUSG00000067604	39	1.16902	2.42393	0	1.19765	0.699875		0.700771	1.11163	5.96419	2.59219	1.69016		0.295477	0.698794	0.785576	0.593282	0.150996		0.526724	0.507963	0.965862	0.66685	0.149604		0.514025	0.681788	0.604142	0.599985	0.0484736		0.0829717	0.405384	0.920577	0.469644	0.243921		0.421595	0.981008	0.503488	0.635364	0.174432		0.421487	0.527734
chr1	38987814	38997236	Pdcl3	ENSMUSG00000026078	41	5.84508	19.9974	5.33078	10.3911	4.80546		17.1689	17.786	10.1391	15.0313	2.45259		24.2291	19.178	15.6401	19.6824	2.49222		16.9868	18.1174	15.8562	16.9868	0.65273		16.7058	16.6084	17.2382	16.8508	0.195735		17.2166	17.8369	17.2608	17.4381	0.199796		15.3742	17.8216	18.7801	17.3253	1.01404		17.67	18.6759
chr1	39186896	39186992	mmu-mir-6349	ENSMUSG00000098833	0	0	0	0	0	0		0	0	0	0	0		0	0	0	0	0		0	0	0	0	0		0	0	0	0	0		0	0	0	0	0		0	0	0	0	0		0	0
chr1	39193731	39363234	Npas2	ENSMUSG00000026077	657	79.493	114.531	94.8879	96.3039	10.1392		212.509	155.628	138.966	169.034	22.2632		250.761	225.167	183.396	219.775	19.6326		233.273	221.641	230.962	228.625	3.55516		216.091	229.435	218.498	221.341	4.10626		212.905	223.293	216.508	217.569	3.04513		225.722	200.126	198.022	207.957	8.90351		221.119	218.658
chr1	39276283	39276565	Gm20428	ENSMUSG00000092553	0	0	0	0	0	0		0	0	0	0	0		0	0	0	0	0		0	0	0	0	0		0	0	0	0	0		0	0	0	0	0		0	0	0	0	0		0	0
chr1	39314899	39315453	Gm3617	ENSMUSG00000092563	3	0	0	1.06616	0.355385	0.355385		0.700771	1.33395	1.19284	1.07585	0.191914		1.23115	0.543507	0.499912	0.75819	0.236816		0.888846	0.959486	1.16708	1.00514	0.0835005		0.599696	0.763603	1.16801	0.843769	0.168883		0.539316	1.06874	1.38087	0.996307	0.245619		1.20857	0.948308	1.05733	1.0714	0.075461		1.00508	1.72979
chr1	39367851	39371908	Rpl31	ENSMUSG00000073702	11	0	0.605982	0	0.201994	0.201994		7.00771	4.66883	1.78926	4.4886	1.50913		11.7206	15.9946	13.569	13.7614	1.23756		13.3985	12.812	11.7111	12.6405	0.494613		14.564	13.1176	11.8009	13.1609	0.797941		13.5244	13.9305	10.8743	12.7764	0.958232		11.2144	16.0558	9.21383	12.1614	2.03107		16.4704	15.275
chr1	39371499	39478747	Tbc1d8	ENSMUSG00000003134	465	64.2958	116.955	79.9617	87.0707	15.6113		91.801	85.8176	95.427	91.0152	2.80167		90.8098	94.5702	119.193	101.524	8.90087		105.048	102.891	107.452	105.13	1.31739		106.575	109.713	107.417	107.901	0.937974		95.5004	104.626	103.162	101.096	2.82961		108.406	99.8339	98.734	102.325	3.05727		97.8499	98.9795
chr1	39519533	39519747	Gm24826	ENSMUSG00000065629	0	0	0	0	0	0		0	0	0	0	0		0	0	0	0	0		0	0	0	0	0		0	0	0	0	0		0	0	0	0	0		0	0	0	0	0		0	0
chr1	39534992	39546881	Cnot11	ENSMUSG00000003135	53	9.35212	2.42393	14.9262	8.90074	3.61614		13.665	11.5609	8.94628	11.3907	1.36484		17.2854	12.8889	21.0677	17.0807	2.36325		20.6739	19.6412	21.6112	20.6421	0.568887		21.4463	21.19	23.3199	21.9854	0.671346		21.5312	20.4166	23.8775	21.9417	1.01994		23.8342	22.6613	26.7352	24.4102	1.2108		23.7978	22.2821
chr1	39547570	39552002	Gm15832	ENSMUSG00000085894	12	1.16902	0.605982	4.26462	2.01321	1.13738		2.4527	2.22325	0.596419	1.75746	0.584286		3.69346	1.9411	3.42797	3.02084	0.545285		5.10264	3.89438	4.9098	4.63561	0.374768		4.39777	4.25436	4.47065	4.37426	0.0635361		5.01979	4.20125	5.29332	4.83812	0.328078		5.48074	5.78795	5.38732	5.552	0.121015		4.37698	5.74644
chr1	39548745	39548854	Snord89	ENSMUSG00000077704	0	0	0	0	0	0		0	0	0	0	0		0	0	0	0	0		0	0	0	0	0		0	0	0	0	0		0	0	0	0	0		0	0	0	0	0		0	0
chr1	39551296	39577405	Rnf149	ENSMUSG00000048234	76	0	6.05982	12.7939	6.28457	3.69498		20.3224	16.0074	5.96419	14.098	4.25338		22.407	26.2436	33.994	27.5482	3.4079		32.4594	31.3808	32.7588	32.1997	0.418442		34.3255	28.3897	33.55	32.0884	1.86286		32.2345	35.0473	34.7518	34.0112	0.892432		34.0087	30.0189	36.4525	33.4934	1.87503		33.719	38.6125
chr1	39573746	39573875	Gm23722	ENSMUSG00000064936	0	0	0	0	0	0		0	0	0	0	0		0	0	0	0	0		0	0	0	0	0		0	0	0	0	0		0	0	0	0	0		0	0	0	0	0		0	0
chr1	39618406	39651182	Creg2	ENSMUSG00000050967	130	19.8733	15.7555	15.9923	17.207	1.33486		8.58444	10.4493	22.0675	13.7004	4.21803		5.51556	6.36679	8.4985	6.79362	0.887152		7.76918	8.24029	8.49153	8.167	0.211722		7.62471	5.37249	9.26352	7.42024	1.12789		5.89099	9.28698	12.8305	9.33617	2.00343		9.05025	6.47465	8.3579	7.96093	0.769547		5.73871	6.65531
chr1	39650176	39657390	D930019O06Rik	ENSMUSG00000097083	23	1.16902	0.605982	1.06616	0.947051	0.1731		1.40154	2.44558	7.75344	3.86685	1.96653		2.06834	0.931726	3.07089	2.02365	0.617927		2.46902	2.20117	2.73661	2.46893	0.154567		3.85519	2.89078	3.94706	3.56435	0.337824		3.11144	4.38552	4.1426	3.87985	0.390553		3.06359	3.66243	3.07128	3.26577	0.198344		3.14494	2.8439
chr1	39665306	39720997	Rfx8	ENSMUSG00000057173	236	79.493	69.082	56.5063	68.3604	6.6455		26.2789	23.1218	65.606	38.3356	13.6656		16.5467	14.7523	24.21	18.503	2.90014		17.7111	15.8033	19.7197	17.7447	1.13069		19.4473	17.672	20.7422	19.2872	0.889921		20.5355	19.7901	25.3734	21.8997	1.75015		22.738	20.7974	24.5702	22.7019	1.08928		20.0369	20.4937
chr1	39804141	39805332	Gm3646	ENSMUSG00000091937	5	0	1.81795	0	0.605982	0.605982		0	0.666976	0	0.222325	0.222325		0.147738	0	0.285664	0.144467	0.0824803		0.329202	0.451523	0.643908	0.474878	0.091595		0.37124	0.163629	0.201381	0.245417	0.0638488		0.0829717	0.221118	0.747969	0.350686	0.202605		0.196744	0.327003	0.251744	0.258497	0.0377536		0.259377	0.0586371
chr1	39900913	40026310	Map4k4	ENSMUSG00000026074	376	70.1409	55.1444	55.4401	60.2418	4.95028		69.5515	60.6948	78.1308	69.4591	5.03355		77.6611	79.0414	88.6987	81.8004	3.47208		88.9505	90.4739	91.9983	90.4742	0.879835		88.8407	87.5962	92.4338	89.6236	1.45033		82.9302	90.9165	86.4767	86.7745	2.31026		92.7229	88.9774	83.3273	88.3425	2.73078		81.0877	83.0008
chr1	40076228	40085853	Gm16894	ENSMUSG00000097899	42	0	3.02991	4.26462	2.43151	1.26693		0.700771	1.55628	3.57851	1.94519	0.853187		1.13266	1.55288	1.85682	1.51412	0.209942		1.41557	1.91897	1.93172	1.75542	0.169966		1.99899	1.74538	1.49022	1.74486	0.146869		1.74241	1.43727	1.89869	1.69279	0.135491		1.54585	2.28902	1.35942	1.73143	0.283942		2.04259	1.40729
chr1	40084768	40125219	Il1r2	ENSMUSG00000026073	130	10.5211	10.3017	10.6616	10.4948	0.104714		3.32866	7.11441	16.1033	8.84879	3.78831		2.06834	2.01874	3.71363	2.60024	0.556882		2.13982	3.55574	3.66223	3.11926	0.490687		2.42734	2.56352	2.85961	2.61682	0.127599		1.57646	2.24804	4.71796	2.84749	0.955119		2.81064	3.20463	2.165	2.72675	0.303031		2.88557	1.87639
chr1	40225080	40316198	Il1r1	ENSMUSG00000026072	297	19.8733	23.0273	30.9185	24.6064	3.28479		7.53329	9.33767	29.8209	15.564	7.14749		3.1025	3.64926	8.99841	5.25006	1.88081		4.14795	4.91031	5.75493	4.93773	0.464096		3.9123	3.51803	4.02762	3.81932	0.154278		3.31887	4.71719	7.99752	5.34453	1.38655		3.87868	3.98943	5.18593	4.35135	0.418514		3.56643	4.45642
chr1	40324627	40365471	Il1rl2	ENSMUSG00000070942	127	14.0282	12.1196	5.33078	10.4929	2.63919		3.32866	6.66976	14.314	8.10416	3.2513		1.77286	2.63989	2.42814	2.2803	0.260979		2.73238	2.37049	2.29392	2.4656	0.13521		2.37023	1.74538	2.01381	2.04314	0.180974		1.57646	2.80083	3.22202	2.53311	0.493533		2.16419	1.89662	2.71884	2.25988	0.242129		1.6211	1.55388
chr1	40429570	40465415	Il1rl1	ENSMUSG00000026069	90	2.33803	10.9077	2.13231	5.12601	2.89145		4.37982	4.44651	8.94628	5.9242	1.51116		3.84119	1.70816	3.9993	3.18288	0.738771		3.2591	2.70914	2.33417	2.76747	0.268595		3.16982	3.02714	2.37629	2.85775	0.244227		1.99132	2.17433	2.93434	2.36666	0.288713		2.30472	2.09282	2.21535	2.2043	0.0614203		3.0801	2.93186
chr1	40465552	40500854	Il18r1	ENSMUSG00000026070	81	9.35212	5.45384	5.33078	6.71225	1.32041		2.27751	2.89023	4.77135	3.31303	0.750307		2.36381	4.65863	3.5708	3.53108	0.662754		1.81061	2.31405	2.57563	2.23343	0.224491		2.08466	1.71811	1.6916	1.83145	0.126833		1.49349	1.91636	2.76173	2.05719	0.37282		1.96744	2.38712	1.9636	2.10606	0.140536		2.13986	2.43344
chr1	40515362	40551705	Il18rap	ENSMUSG00000026068	104	3.50705	5.45384	9.5954	6.18543	1.79522		2.97828	8.22604	9.5427	6.91567	2.00505		1.9206	4.34805	5.14195	3.80353	0.968961		3.32494	3.7815	3.09881	3.40175	0.200785		2.99848	3.05441	3.70541	3.25277	0.226896		1.49349	3.02195	4.7755	3.09698	0.948176		3.45708	3.23733	4.2293	3.64124	0.300798		2.4965	2.69731
chr1	40580227	40630731	Slc9a4	ENSMUSG00000026065	149	21.0423	18.7855	18.1247	19.3175	0.883251		15.5922	24.0111	28.6281	22.7438	3.81613		14.2814	16.4605	19.2823	16.6747	1.44762		21.2336	18.8511	19.8002	19.9616	0.692482		20.3897	20.8354	21.588	20.9377	0.349694		18.6686	24.0651	23.935	22.2229	1.77753		22.457	20.3396	24.1674	22.3213	1.10709		21.0095	23.4548
chr1	40681712	40768885	Slc9a2	ENSMUSG00000026062	237	57.2817	27.8752	47.977	44.378	8.67758		92.677	92.265	47.7135	77.5518	14.9196		123.066	123.298	102.696	116.354	6.829		116.571	129.136	109.947	118.551	5.627		106.346	102.814	109.189	106.116	1.8439		112.095	118.556	103.335	111.329	4.41074		101.239	101.305	86.9021	96.4822	4.79011		114.158	96.6633
chr1	40772038	40790687	Mfsd9	ENSMUSG00000041945	71	8.18311	9.08974	10.6616	9.31147	0.724007		26.9797	22.6772	11.332	20.3296	4.66713		35.7034	28.0294	29.0663	30.933	2.40389		39.6689	36.404	29.7807	35.2846	2.90883		32.0124	31.6622	27.71	30.4615	1.37947		31.1974	35.3052	32.0476	32.8501	1.25189		30.7765	27.5009	27.9939	28.7571	1.01965		36.0209	30.4913
chr1	40805601	40855944	Tmem182	ENSMUSG00000079588	128	5.84508	7.27179	21.3231	11.48	4.93877		8.40925	12.0056	13.7176	11.3775	1.56424		10.6864	9.00668	15.7829	11.8253	2.03734		10.732	11.9089	14.4477	12.3629	1.09638		11.1943	8.56326	14.3786	11.3787	1.68127		7.05259	11.6824	16.2252	11.6534	2.64794		11.1863	9.51578	13.4935	11.3985	1.15316		11.9638	10.9358
chr1	40863734	40864219	Gm5973	ENSMUSG00000094136	2	0	0	0	0	0		0	0.222325	0	0.0741085	0.0741085		0	0	0	0	0		0	0	0	0	0		0.0571139	0.0272715	0.0402762	0.0415539	0.00863841		0	0	0.0575361	0.0191787	0.0191787		0	0.0327003	0.0503488	0.027683	0.0147494		0.0648442	0.0586371
chr1	42229726	42231108	Gm9915	ENSMUSG00000053640	8	0	6.05982	0	2.01994	2.01994		0	0.222325	1.19284	0.471721	0.366226		0	0	0.071416	0.0238053	0.0238053		0	0	0.0804885	0.0268295	0.0268295		0.028557	0	0.0805523	0.0363698	0.0235793		0	0	0	0	0		0.0562127	0.0327003	0	0.0296377	0.0162993		0.0648442	0.0293186
chr1	42590771	42694825	2610017I09Rik	ENSMUSG00000060424	319	5.84508	17.5735	23.4554	15.6247	5.17622		4.7302	10.0046	26.8388	13.8579	6.66667		2.31457	2.87282	4.78487	3.32409	0.74796		4.47715	6.65996	4.70858	5.2819	0.692264		4.36921	4.47253	4.91369	4.58515	0.166959		3.48481	3.83272	8.40027	5.23927	1.58369		3.93489	3.40083	3.97756	3.77109	0.185541		3.14494	2.58003
chr1	42694925	42740968	Gm20646	ENSMUSG00000093436	171	4.67606	5.45384	10.6616	6.93049	1.879		2.4527	6.22511	14.314	7.66395	3.49884		6.64822	10.6372	8.35567	8.54703	1.15549		7.57166	7.33725	9.61837	8.17576	0.724475		7.56759	6.81788	8.73993	7.70847	0.5593		5.72505	7.44432	9.66606	7.61181	1.14075		8.65676	7.48836	9.01244	8.38585	0.460342		6.452	5.74644
chr1	42697146	42700207	Pou3f3	ENSMUSG00000045515	11	0	0	0	0	0		0	0	2.38567	0.795225	0.795225		0.0492461	0.0776438	0.285664	0.137518	0.0745252		0.164601	0.282202	0.362198	0.269667	0.0573846		0.114228	0.218172	0.281933	0.204778	0.0488734		0.331887	0.110559	0.402753	0.281733	0.0879977		0.0281064	0.130801	0.654535	0.271147	0.193972		0.259377	0.0586371
chr1	42707061	42713454	2610207O16Rik	ENSMUSG00000097063	28	0	0.605982	1.06616	0.557379	0.308731		0.175193	0.889302	0.596419	0.553638	0.207252		0.590953	0.776438	1.14266	0.836682	0.162086		0.921767	0.959486	1.44879	1.11002	0.169738		0.742481	0.627245	0.684695	0.684807	0.0332658		0.331887	1.06874	1.38087	0.927164	0.310978		1.12425	0.719406	0.906279	0.916646	0.116984		0.583598	0.732964
chr1	42851233	42905682	Mrps9	ENSMUSG00000060679	158	16.3662	17.5735	11.7277	15.2225	1.78179		14.7162	12.4502	20.2782	15.8149	2.32557		12.5578	18.9451	19.7822	17.095	2.28147		21.7603	20.3185	24.4283	22.169	1.20385		23.0455	20.9991	22.2727	22.1058	0.596611		17.1751	23.328	29.8037	23.4356	3.64595		22.6256	20.5358	24.6206	22.594	1.17929		20.2314	21.5198
chr1	42866685	42866818	Gm23126	ENSMUSG00000077448	0	0	0	0	0	0		0	0	0	0	0		0	0	0	0	0		0	0	0	0	0		0	0	0	0	0		0	0	0	0	0		0	0	0	0	0		0	0
chr1	42952872	43035449	Gpr45	ENSMUSG00000041907	231	17.5352	15.1496	25.5877	19.4242	3.1578		4.02943	6.22511	13.7176	7.99072	2.93276		3.49647	1.70816	3.78505	2.99656	0.649562		3.45663	3.10422	3.8232	3.46135	0.207566		2.77003	2.94533	2.85961	2.85832	0.0506089		0.912688	2.9851	5.35086	3.08288	1.28212		3.51329	2.38712	3.92721	3.27587	0.460161		2.62619	3.37163
chr1	42953139	43030781	Gpr45	ENSMUSG00000096364	214	15.1972	11.5137	21.3231	16.0113	2.86085		3.15347	5.11348	11.332	6.53297	2.4653		3.1025	1.31995	3.1423	2.52158	0.600929		3.22618	2.76558	3.54149	3.17775	0.225293		2.54157	2.64534	2.61795	2.60162	0.0310485		0.912688	2.9851	4.9481	2.94863	1.16507		3.42897	2.35442	3.82651	3.2033	0.439681		2.4965	3.37163
chr1	43036845	43036929	Gm24001	ENSMUSG00000089088	0	0	0	0	0	0		0	0	0	0	0		0	0	0	0	0		0	0	0	0	0		0	0	0	0	0		0	0	0	0	0		0	0	0	0	0		0	0
chr1	43047269	43098622	Tgfbrap1	ENSMUSG00000070939	212	15.1972	25.4513	18.1247	19.591	3.04954		41.8711	37.1283	26.8388	35.2794	4.43681		54.6139	35.4832	46.4204	45.5058	5.54145		48.4586	49.1031	54.4907	50.6841	1.91235		52.0879	50.4796	53.0034	51.857	0.737659		47.5843	53.4001	50.4591	50.4812	1.67893		57.4775	58.2392	55.1823	56.9663	0.918713		52.1347	48.9913
chr1	43092588	43093835	8430432A02Rik	ENSMUSG00000041878	6	0	0.605982	0	0.201994	0.201994		10.862	5.55813	0.596419	5.67217	2.96395		4.23516	2.63989	5.3562	4.07708	0.788104		3.45663	4.79743	3.94394	4.066	0.391839		4.36921	3.9271	3.3832	3.89317	0.285144		4.72939	4.45922	3.39463	4.19441	0.407426		3.40087	4.38184	1.71186	3.16486	0.779737		4.24729	3.51823
chr1	43098710	43115947	AI597479	ENSMUSG00000010290	44	3.50705	0.605982	4.26462	2.79255	1.11494		4.55501	4.89116	3.57851	4.34156	0.393672		7.63314	5.82329	8.35567	7.2707	0.753163		8.39466	7.95809	8.81349	8.38875	0.24695		8.6242	7.88147	9.10241	8.53603	0.355202		6.80368	8.91844	9.49345	8.40519	0.817781		8.03842	6.76896	8.81104	7.87281	0.595287		8.9485	6.1569
chr1	43123074	43163961	Fhl2	ENSMUSG00000008136	113	3.50705	11.5137	24.5216	13.1808	6.12338		85.8444	72.2557	19.6818	59.2607	20.1745		64.7094	66.5408	74.7011	68.6504	3.0712		61.6267	69.6474	60.3664	63.8801	2.90649		65.0528	62.7518	64.8446	64.2164	0.734761		60.7768	60.697	57.421	59.6316	1.10553		53.7675	64.256	53.7725	57.2653	3.49535		64.3903	59.6633
chr1	43189156	43189638	Gm8210	ENSMUSG00000094497	4	1.16902	1.81795	0	0.995654	0.531906		0.175193	1.55628	0.596419	0.775963	0.408667		0.640199	0.543507	0.428496	0.537401	0.0611897		0.296282	0.338642	0.28171	0.305545	0.017075		0.37124	0.35453	0.362485	0.362752	0.00482577		0.622288	0.184265	0.345217	0.383923	0.127919		0.505914	0.523204	0.352442	0.46052	0.0542692		0.389065	0.439778
chr1	43445751	43570515	Nck2	ENSMUSG00000066877	412	32.7324	45.4487	30.9185	36.3665	4.57116		111.423	102.492	68.5881	94.1676	13.047		133.358	137.041	147.26	139.22	4.15818		143.565	149.68	145.08	146.108	1.83846		153.522	140.53	150.512	148.188	3.92634		150.967	149.476	140.561	147.001	3.24892		143.961	144.241	128.641	138.948	5.15383		145.51	139.117
chr1	43730602	43742578	1500015O10Rik	ENSMUSG00000026051	46	7.01409	8.48375	8.52925	8.00903	0.497644		5.60617	4.22418	5.96419	5.26485	0.530496		3.69346	5.74564	4.07071	4.50327	0.630661		5.2014	4.57167	5.23175	5.00161	0.215147		4.36921	3.46348	4.79286	4.20852	0.39208		5.35167	4.64349	5.63854	5.21123	0.295704		4.8624	3.49893	4.58174	4.31436	0.415686		3.43674	4.48574
chr1	43746966	43827800	Uxs1	ENSMUSG00000057363	259	18.7042	18.1795	18.1247	18.3361	0.184738		29.4324	30.0139	25.646	28.3641	1.36938		30.4833	38.6666	43.3495	37.4998	3.75969		46.5821	43.7977	50.0236	46.8011	1.80059		50.7172	47.3434	51.9563	50.0056	1.37833		41.3614	49.8254	52.4154	47.8674	3.33781		54.8636	45.715	47.1768	49.2518	2.83745		48.6007	46.7924
chr1	43785910	43787188	Gm16103	ENSMUSG00000090243	10	0	0.605982	1.06616	0.557379	0.308731		0	0.666976	0.596419	0.421132	0.211549		0.541707	0.931726	0.785576	0.753003	0.113761		1.02053	1.29813	1.40855	1.2424	0.115426		1.25651	1.09086	0.966628	1.10467	0.0839648		0.622288	1.47412	1.61101	1.23581	0.309294		1.65827	1.14451	0.805581	1.20279	0.24787		0.77813	1.17274
chr1	43902928	43903052	Gm26352	ENSMUSG00000088848	0	0	0.605982	0	0.201994	0.201994		0.350385	1.11163	0	0.487337	0.328124		0.738691	0.388219	0.571328	0.566079	0.101207		0.197521	0.282202	0.402442	0.294055	0.0594517		0.0571139	0.163629	0.362485	0.19441	0.0894865		0.49783	0.184265	0.172608	0.284901	0.106518		0.112425	0.392403	0.151046	0.218625	0.0876015		0.194533	0.20523
chr1	43918777	43918886	Gm24180	ENSMUSG00000095757	0	0	1.21196	0	0.403988	0.403988		0.175193	0	0	0.0583976	0.0583976		0.0492461	0.0776438	0	0.0422966	0.0226816		0.0658405	0.169321	0.0804885	0.105217	0.0323299		0.028557	0.0272715	0.241657	0.0991618	0.0712485		0.0829717	0.147412	0.172608	0.134331	0.0266897		0.112425	0.0327003	0.0503488	0.0651582	0.0241765		0.226955	0.0293186
chr1	43934002	44002999	Tpp2	ENSMUSG00000041763	145	4.67606	10.3017	10.6616	8.54644	1.93798		25.5781	18.8977	5.36777	16.6145	5.94487		28.5627	35.8715	37.2791	33.9044	2.70159		42.1379	45.3216	40.365	42.6082	1.45005		40.6937	32.7531	43.5385	38.9951	3.22724		39.2456	38.622	42.5192	40.1289	1.2086		41.4569	35.3163	32.8778	36.5503	2.55227		40.0413	32.397
chr1	44009408	44020034	Mettl21c	ENSMUSG00000047343	42	5.84508	2.42393	4.26462	4.17788	0.988552		13.1395	11.7832	5.36777	10.0968	2.39672		14.0351	13.743	14.1404	13.9728	0.118877		14.6166	18.5689	15.8965	16.3606	1.16429		16.5345	15.5175	13.9758	15.3426	0.743778		14.0222	13.5988	11.6223	13.0811	0.739574		14.3905	14.8459	11.7816	13.6727	0.95462		13.7145	14.1022
chr1	44018470	44018649	Gm15838	ENSMUSG00000090106	0	0	0	0	0	0		0	0	0	0	0		0	0	0	0	0		0	0	0	0	0		0	0	0	0	0		0	0	0	0	0		0	0	0	0	0		0	0
chr1	44055952	44061936	Gm8251	ENSMUSG00000091844	9	0	0.605982	0	0.201994	0.201994		0	0	0	0	0		0	0	0.35708	0.119027	0.119027		0.395043	0.677284	0.402442	0.49159	0.0928718		0.342684	0.163629	0.52359	0.343301	0.103912		0.373373	0.589649	0.402753	0.455258	0.0677287		0.505914	0.130801	0.604186	0.413634	0.144234		0.421487	0.82092
chr1	44086613	44102441	Tex30	ENSMUSG00000026049	31	0	0.605982	2.13231	0.912765	0.63437		5.43098	6.44744	4.17493	5.35111	0.65723		6.05727	5.35742	6.99877	6.13782	0.475523		4.37839	5.70048	5.75493	5.27793	0.450044		4.45489	4.25436	4.99424	4.56783	0.220926		3.69224	4.45922	6.73172	4.96106	0.912596		4.69376	3.49893	4.93418	4.37562	0.443808		4.34456	3.19572
chr1	44091463	44118808	Kdelc1	ENSMUSG00000026047	56	9.35212	1.21196	4.26462	4.9429	2.37421		14.7162	12.6725	7.15702	11.5153	2.25756		12.3115	10.4043	16.4971	13.071	1.79937		9.31643	12.812	10.6245	10.9176	1.01966		10.2234	8.69962	10.794	9.90567	0.625121		8.75351	9.25012	12.1401	10.0479	1.05588		9.66859	9.81008	9.66697	9.71521	0.0474368		8.30006	8.35579
chr1	44118957	44144770	Bivm	ENSMUSG00000041684	69	3.50705	5.45384	13.86	7.60697	3.17664		19.096	15.5628	10.7355	15.1314	2.42308		13.001	9.08433	13.3548	11.8134	1.36833		9.97483	12.9248	10.6647	11.1881	0.890899		10.4233	10.2541	11.519	10.7321	0.39645		8.91946	10.3557	10.9319	10.069	0.598356		7.56061	7.81537	9.81802	8.398	0.713809		8.78639	9.05943
chr1	44147847	44181260	Ercc5	ENSMUSG00000026048	85	1.16902	3.02991	7.46309	3.88734	1.86684		8.75964	6.44744	3.57851	6.26186	1.49854		5.12159	5.97858	10.3553	7.15183	1.62074		11.8513	12.3604	13.0391	12.417	0.344064		10.8231	9.46322	13.3717	11.2193	1.14554		8.17271	12.6038	13.8087	11.5284	1.71351		11.636	8.89447	10.6236	10.3847	0.800382		10.9262	7.21237
chr1	44204070	44218961	Mettl21e	ENSMUSG00000046828	31	2.33803	0.605982	3.19847	2.04749	0.762355		0.175193	0.889302	0.596419	0.553638	0.207252		0.590953	0.155288	0.285664	0.343968	0.1291		0.526724	0.564404	0.563419	0.551516	0.0123991		0.314127	0.163629	0.402762	0.293506	0.0697973		0.248915	0.257972	0.920577	0.475821	0.222393		0.421595	0.163501	0.352442	0.312513	0.0771338		0.356643	0.498415
chr1	44212162	44213118	Gm15833	ENSMUSG00000089703	2	0	0.605982	1.06616	0.557379	0.308731		0	0	0	0	0		0	0	0.071416	0.0238053	0.0238053		0	0	0	0	0		0	0	0	0	0		0	0.0368531	0	0.0122844	0.0122844		0	0	0	0	0		0	0
chr1	44551511	44796833	Gulp1	ENSMUSG00000056870	485	31.5634	18.7855	36.2493	28.8661	5.21866		5.25578	16.0074	26.8388	16.034	6.2305		6.99294	6.83266	6.14177	6.65579	0.261141		6.35361	7.56301	8.0086	7.30841	0.494426		7.42481	6.87243	6.88722	7.06149	0.181712		5.18573	5.89649	8.40027	6.49416	0.974889		6.6331	5.78795	7.95511	6.79205	0.630635		6.12778	6.42076
chr1	44644279	44644698	Gm16102	ENSMUSG00000089877	0	0	0	0	0	0		0	0	0	0	0		0	0	0	0	0		0	0	0	0	0		0	0	0	0	0		0	0	0	0	0		0	0	0	0	0		0	0
chr1	45311538	45349706	Col3a1	ENSMUSG00000026043	169	7.01409	5.45384	20.257	10.9083	4.69598		2.97828	3.77953	11.9284	6.22873	2.85919		2.61004	2.87282	1.71398	2.39895	0.350783		1.58017	1.52389	1.85123	1.65177	0.10105		1.8562	1.49993	1.16801	1.50805	0.198706		1.452	1.8058	2.47405	1.91062	0.299658		1.54585	1.73311	2.11465	1.79787	0.167361		1.65353	1.61252
chr1	45374321	45503282	Col5a2	ENSMUSG00000026042	283	16.3662	14.5436	24.5216	18.4771	3.06769		4.37982	10.0046	8.94628	7.77691	1.72581		4.08743	2.87282	3.07089	3.34371	0.376227		4.21379	3.38642	3.461	3.68707	0.264238		3.36972	3.51803	2.98044	3.28939	0.160302		2.32321	2.61657	3.73985	2.89321	0.431707		2.36093	3.62973	3.77616	3.25561	0.44933		2.46408	3.37163
chr1	45685456	45685562	Gm23216	ENSMUSG00000095121	0	0	0	0	0	0		0	0	0	0	0		0	0	0	0	0		0	0	0	0	0		0	0	0	0	0		0	0	0	0	0		0	0	0	0	0		0	0
chr1	45746895	45747025	Gm23974	ENSMUSG00000065255	3	0	0	0	0	0		0	0.222325	0.596419	0.272915	0.174019		0.295477	0	0.214248	0.169908	0.0881308		0.131681	0.0564404	0.160977	0.116366	0.0311335		0.0856709	0.190901	0.120828	0.132467	0.0309296		0.0829717	0.0737062	0.0575361	0.0714046	0.00743225		0.0843191	0.228902	0.352442	0.221888	0.0774798		0.194533	0.41046
chr1	45772962	45773164	Gm23984	ENSMUSG00000087764	2	0	0	0	0	0		0	0	0	0	0		0	0	0	0	0		0	0.112881	0.120733	0.0778711	0.0390015		0	0	0	0	0		0	0.0737062	0	0.0245687	0.0245687		0.0281064	0	0	0.00936878	0.00936878		0	0
chr1	45795166	45823619	Wdr75	ENSMUSG00000025995	77	2.33803	5.45384	6.39694	4.7296	1.22639		7.88367	6.00279	4.17493	6.02046	1.07066		9.30751	6.75501	12.9263	9.66294	1.79034		10.0736	11.2316	12.1538	11.153	0.601778		12.1367	11.4813	12.7675	12.1285	0.371325		10.7863	12.1615	17.7211	13.5563	2.1199		13.0976	12.2626	15.6081	13.6561	1.00534		10.9262	12.0206
chr1	45857332	45857787	Gm5526	ENSMUSG00000084817	3	0	0	0	0	0		1.75193	0.889302	0.596419	1.07922	0.346819		1.03417	0.698794	0.71416	0.815707	0.10932		0.757166	0.620844	0.764641	0.714217	0.0467362		0.456911	0.136358	1.04718	0.546816	0.266747		0.788231	0.515943	0.690433	0.664869	0.0796352		0.590233	0.686706	0.453139	0.576693	0.0677639		0.453909	0.557053
chr1	45889525	45890273	Gm5269	ENSMUSG00000098549	0	0	0	0	0	0		0.525578	0.222325	0	0.249301	0.15232		0.443215	0.388219	0.499912	0.443782	0.0322442		0.230442	0.282202	0.442687	0.318443	0.0638933		0.485468	0.299987	0.362485	0.382647	0.0544846		0.124458	0.47909	0.230144	0.277897	0.105121		0.196744	0.425104	0.0503488	0.224066	0.109041		0.259377	0.322504
chr1	45908070	45925594	Slc40a1	ENSMUSG00000025993	40	3.50705	1.21196	2.13231	2.28377	0.666847		17.1689	30.2363	2.98209	16.7957	7.86981		19.0582	22.0508	16.6399	19.2497	1.56493		14.8799	20.3185	16.3794	17.1926	1.62178		12.1653	11.454	15.1841	12.9345	1.1434		13.3999	14.557	11.4497	13.1355	0.906685		12.5073	13.963	9.01244	11.8276	1.46897		17.1513	13.7797
chr1	45981548	45982015	Rpl23a-ps1	ENSMUSG00000070896	0	0	0.605982	0	0.201994	0.201994		0.175193	0	0	0.0583976	0.0583976		0.0492461	0	0	0.0164154	0.0164154		0.0329202	0.0564404	0	0.0297869	0.0163681		0	0.0818146	0	0.0272715	0.0272715		0	0	0	0	0		0	0.0654005	0.0503488	0.0385831	0.0197748		0	0
chr1	46011547	46012266	Gm3852	ENSMUSG00000090682	4	0	0.605982	0	0.201994	0.201994		1.22635	0.444651	0.596419	0.755806	0.239316		0.541707	0.155288	0.35708	0.351358	0.111586		0.362123	0.282202	0.764641	0.469655	0.149286		0.37124	0.299987	0.563866	0.411698	0.0788156		0.165943	0.47909	0.460289	0.368441	0.101394		0.421595	0.327003	0.302093	0.35023	0.0363998		0.389065	0.293186
chr1	46020072	46030469	Gm4776	ENSMUSG00000044457	43	0	2.42393	2.13231	1.51875	0.764026		0.875964	1.55628	2.38567	1.60597	0.436524		0.935676	0.621151	0.999824	0.852217	0.117008		1.11929	1.41101	1.16708	1.23246	0.0903343		0.571139	0.70906	1.0069	0.762368	0.128587		0.954174	1.36356	2.47405	1.59726	0.454044		0.702659	1.07911	0.704883	0.828884	0.125114		0.907819	0.791601
chr1	46066738	46373550	Dnah7b	ENSMUSG00000041144	703	73.6479	39.9948	71.4325	61.6917	10.8673		16.4681	28.4576	56.0633	33.663	11.7227		12.1145	14.83	14.8545	13.933	0.909265		14.5178	14.3923	16.3392	15.0831	0.629079		13.0791	13.2267	12.7273	13.011	0.148134		9.99809	13.0091	17.6636	13.5569	2.22972		11.6922	10.5622	14.6515	12.302	1.21922		11.7692	11.4342
chr1	46374197	46374315	n-R5s211	ENSMUSG00000096047	2	0	0	0	0	0		0.175193	0	0	0.0583976	0.0583976		0	0	0	0	0		0	0	0	0	0		0.0571139	0.0272715	0	0.0281285	0.0164929		0	0.0737062	0	0.0245687	0.0245687		0	0	0	0	0		0	0.0293186
chr1	46608961	46626111	Dnah7c	ENSMUSG00000095861	37	2.33803	0.605982	1.06616	1.33672	0.517977		0.175193	0.889302	1.19284	0.752444	0.301633		0.24623	0.0776438	0.214248	0.179374	0.0516962		0.164601	0.225761	0.321954	0.237439	0.0457975		0.142785	0.272715	0.402762	0.272754	0.0750489		0.290401	0.221118	0.28768	0.2664	0.0226543		0.0281064	0.0327003	0.251744	0.104184	0.0737922		0.194533	0.0586371
chr1	46807544	46854046	Slc39a10	ENSMUSG00000025986	93	5.84508	6.05982	7.46309	6.456	0.507349		8.58444	11.3386	7.15702	9.02669	1.2272		7.78088	10.1713	13.7119	10.5547	1.72282		10.3699	10.3286	9.0952	9.93122	0.418181		6.51099	6.84515	8.86076	7.40563	0.733929		9.0854	8.03397	9.14824	8.75587	0.361405		6.60499	7.22676	8.20686	7.3462	0.466259		6.71137	7.271
chr1	47365644	47366372	Gm4852	ENSMUSG00000081185	0	0	0	0	0	0		0	0	0	0	0		0	0	0	0	0		0	0	0	0	0		0	0	0	0	0		0	0	0	0	0		0	0	0	0	0		0	0
chr1	47467021	47467125	mmu-mir-6350	ENSMUSG00000098876	0	0	0	0	0	0		0	0	0	0	0		0	0	0	0	0		0	0	0	0	0		0	0	0	0	0		0	0	0	0	0		0	0	0	0	0		0	0
chr1	47749279	47749399	Gm22419	ENSMUSG00000094968	0	0	0	0	0	0		0	0	0	0	0		0	0	0	0	0		0	0	0	0	0		0	0	0	0	0		0	0	0	0	0		0	0	0	0	0		0	0
chr1	47751299	47751568	Gm23829	ENSMUSG00000088017	0	0	0	0	0	0		0	0	0	0	0		0	0	0	0	0		0	0	0	0	0		0	0	0	0	0		0	0	0	0	0		0	0	0	0	0		0	0
chr1	48313866	48314851	Gm5974	ENSMUSG00000096973	6	0	0	0	0	0		0	0	0	0	0		0	0.0776438	0	0.0258813	0.0258813		0.0329202	0	0	0.0109734	0.0109734		0	0	0.0402762	0.0134254	0.0134254		0	0.0368531	0	0.0122844	0.0122844		0.0281064	0	0	0.00936878	0.00936878		0	0
chr1	48462173	48462293	Gm23240	ENSMUSG00000064943	2	0	0	0	0	0		1.92712	0.889302	1.19284	1.33642	0.308074		1.03417	0.931726	0.285664	0.750519	0.234301		0.460883	0.564404	0.442687	0.489324	0.0379053		0.142785	0.0818146	0.402762	0.20912	0.0984074		0.539316	0.294825	0.172608	0.335583	0.107803		0.393489	0.0981008	0.352442	0.281344	0.0923846		0.486331	0.322504
chr1	48881713	48882723	Gm8357	ENSMUSG00000097883	7	0	0	1.06616	0.355385	0.355385		0	0	0	0	0		0	0.0776438	0.071416	0.0496866	0.0249083		0	0.0564404	0.0402442	0.0322282	0.0167787		0	0	0.0402762	0.0134254	0.0134254		0.0414858	0	0	0.0138286	0.0138286		0.0281064	0	0.0503488	0.0261517	0.0145673		0.0648442	0
chr1	49095444	49095885	Gm22693	ENSMUSG00000092790	0	0	0	0	0	0		0	0	0	0	0		0	0	0	0	0		0	0	0	0	0		0	0	0	0	0		0	0	0	0	0		0	0	0	0	0		0	0
chr1	49244616	49338246	C230029F24Rik	ENSMUSG00000051616	208	59.6198	39.9948	27.7201	42.4449	9.28978		9.6356	9.33767	24.4532	14.4755	4.98958		4.13667	5.35742	5.21337	4.90249	0.38516		4.44423	3.72506	4.10491	4.0914	0.207716		3.34116	3.27258	3.5443	3.38602	0.0815814		3.06995	4.01699	4.48781	3.85825	0.416926		3.9911	3.04113	3.77616	3.6028	0.287608		2.7883	3.25436
chr1	50222389	50222520	PCGEM1	ENSMUSG00000098249	0	0	0	0	0	0		0	0	0	0	0		0	0	0	0	0		0	0	0	0	0		0	0	0	0	0		0	0	0	0	0		0	0	0	0	0		0	0
chr1	50559762	50560075	Gm25843	ENSMUSG00000084531	0	0	0	0	0	0		0	0	0	0	0		0	0	0	0	0		0	0	0	0	0		0	0	0	0	0		0	0	0	0	0		0	0	0	0	0		0	0
chr1	50900647	51187270	Tmeff2	ENSMUSG00000026109	553	16.3662	16.3615	29.8524	20.86	4.49617		9.28522	15.3405	33.3994	19.3417	7.24296		4.57989	5.43507	6.28461	5.43319	0.492111		6.22193	5.81336	6.6403	6.22519	0.238723		5.65428	7.11787	6.9275	6.56655	0.459434		5.2687	6.0439	7.88244	6.39835	0.775056		6.09908	5.72255	8.81104	6.87756	0.972835		5.90082	6.39145
chr1	51015313	51015413	Gm25736	ENSMUSG00000092906	0	0	0	0	0	0		0	0	0	0	0		0	0	0	0	0		0	0	0	0	0		0	0	0	0	0		0	0	0	0	0		0	0	0	0	0		0	0
chr1	51289126	51302959	Sdpr	ENSMUSG00000045954	41	5.84508	1.81795	3.19847	3.6205	1.18153		0.700771	0.222325	3.57851	1.50054	1.04813		0.0984922	0.543507	0.35708	0.333026	0.129026		0.197521	0.790165	0.402442	0.463376	0.173773		0.142785	0.109086	0.362485	0.204785	0.0794478		0.49783	0.294825	0.632897	0.475184	0.0982478		0.252957	0.327003	0.302093	0.294018	0.0217531		0.291799	0.293186
chr1	51469498	51478399	Nabp1	ENSMUSG00000026107	18	3.50705	0.605982	0	1.37101	1.08225		20.3224	20.0093	1.78926	14.0403	6.12619		10.4402	18.2463	15.7829	14.8231	2.30397		10.9954	15.634	11.5099	12.7131	1.46799		8.48142	8.53599	12.4856	9.83434	1.32573		11.1182	10.798	9.66606	10.5274	0.440483		6.77363	9.94088	6.89779	7.87077	1.03568		11.1856	6.62599
chr1	51749765	51916071	Myo1b	ENSMUSG00000018417	496	60.7888	47.8726	45.8447	51.502	4.68013		30.6587	34.6828	73.3595	46.2337	13.6126		42.7456	41.4618	60.2037	48.137	6.0447		41.9404	48.2001	47.3675	45.836	1.96257		41.2648	39.3255	42.008	40.8661	0.799614		35.4289	44.9239	54.6017	44.9849	5.53481		42.6373	43.4914	54.1753	46.768	3.71186		43.6401	45.561
chr1	51938974	51939095	SNORA7	ENSMUSG00000099135	0	0	0	0	0	0		0	0	0	0	0		0	0	0	0	0		0	0	0	0	0		0	0	0	0	0		0	0	0	0	0		0	0	0	0	0		0	0
chr1	51940650	51941261	Gm8420	ENSMUSG00000072324	2	0	0	1.06616	0.355385	0.355385		0.175193	0.222325	0	0.132506	0.0676357		0.0492461	0.0776438	0.142832	0.0899073	0.027703		0.0987607	0.112881	0.0402442	0.0839619	0.0222356		0.142785	0.0545431	0.0805523	0.0926267	0.0261788		0.0414858	0.0368531	0.0575361	0.0452917	0.00626658		0.112425	0.130801	0.151046	0.131424	0.0111533		0.0972663	0.146593
chr1	51987148	52107188	Stat4	ENSMUSG00000062939	297	11.6902	21.8154	39.4478	24.3178	8.11003		11.5627	15.7851	23.2603	16.8694	3.42005		14.6261	15.6841	18.4253	16.2452	1.13206		19.9167	17.4965	20.0014	19.1382	0.821216		20.9037	18.981	17.2382	19.041	1.05856		15.5987	15.9942	21.8062	17.7997	2.00649		18.0724	21.713	25.3758	21.7204	2.10832		19.0318	20.8455
chr1	52090635	52091066	Gm3940	ENSMUSG00000078291	0	0	0	0	0	0		0	0	0	0	0		0.0492461	0	0.071416	0.0402207	0.0211041		0	0.169321	0.0402442	0.0698551	0.0510719		0	0	0	0	0		0	0.0368531	0	0.0122844	0.0122844		0	0	0	0	0		0	0
chr1	52119438	52161865	Stat1	ENSMUSG00000026104	157	21.0423	33.935	17.0585	24.0119	5.09308		42.5718	38.6846	22.6639	34.6401	6.09234		63.0842	65.842	53.1335	60.6866	3.85953		56.5241	59.601	60.5273	58.8841	1.20996		62.5397	57.1884	57.8768	59.2017	1.68083		53.1848	58.191	53.2784	54.8848	1.65335		59.0796	54.9038	51.7586	55.2473	2.12035		57.2574	55.0603
chr1	52163448	52233232	Gls	ENSMUSG00000026103	145	14.0282	8.48375	8.52925	10.3471	1.84061		126.314	132.951	23.2603	94.175	35.509		115.925	125.162	102.482	114.523	6.58456		84.8684	97.1903	83.708	88.5889	4.31372		86.3848	78.7329	89.4131	84.8436	3.17795		92.1815	89.9952	68.8132	83.6633	7.45185		72.936	88.6504	63.2381	74.9415	7.40413		85.1404	79.8931
chr1	52444436	52444544	Gm23460	ENSMUSG00000065192	0	0	0	0	0	0		0	0	0	0	0		0	0	0	0	0		0	0	0	0	0		0	0	0	0	0		0	0	0	0	0		0	0	0	0	0		0	0
chr1	52457294	52500679	Nab1	ENSMUSG00000002881	105	11.6902	8.48375	4.26462	8.14618	2.1502		10.5116	11.3386	11.332	11.0607	0.274576		10.4402	12.8889	14.9259	12.7517	1.29675		16.098	15.9726	17.144	16.4049	0.371347		15.2494	14.1539	18.2048	15.8694	1.20978		13.3584	16.1785	20.2527	16.5965	2.00115		17.3416	14.8132	18.5787	16.9112	1.1081		15.4329	14.8938
chr1	52503234	52504229	Gm5976	ENSMUSG00000097833	10	1.16902	0.605982	0	0.591666	0.337541		0.525578	0.222325	0	0.249301	0.15232		1.2804	0.465863	0.642744	0.796335	0.247359		0.790086	0.846605	0.684152	0.773614	0.0476139		0.685367	0.845417	0.52359	0.684792	0.092904		0.331887	0.810768	1.15072	0.764459	0.237509		1.43342	0.490504	1.40977	1.11123	0.310439		0.907819	0.586371
chr1	52630705	52651919	Tmem194b	ENSMUSG00000043015	76	4.67606	4.24188	7.46309	5.46034	1.00919		9.28522	8.67069	5.96419	7.97336	1.02013		12.6562	13.8982	15.3544	13.9696	0.779719		14.6166	14.1101	15.0916	14.6061	0.283384		14.6212	13.6085	15.1036	14.4444	0.440545		13.6488	14.0779	15.1895	14.3054	0.459078		17.3416	15.3364	13.8459	15.508	1.01276		13.3255	15.7147
chr1	52656286	52727462	Mfsd6	ENSMUSG00000041439	221	5.84508	12.7256	15.9923	11.521	2.99054		22.9502	22.4549	22.6639	22.6897	0.143585		32.1085	39.7536	36.4222	36.0947	2.21304		41.5124	39.3954	45.476	42.1279	1.7821		41.636	39.2165	44.5052	41.7859	1.52855		33.562	41.386	40.9657	38.6379	2.54083		46.6565	44.3089	38.5168	43.1608	2.41884		35.6967	39.4335
chr1	52789413	52817688	Inpp1	ENSMUSG00000026102	115	17.5352	9.69572	9.5954	12.2754	2.63005		57.4632	45.799	19.6818	40.9814	11.1694		42.1054	52.8755	39.3502	44.777	4.12659		37.5949	41.4272	37.5881	38.8701	1.27857		41.379	44.0708	38.6248	41.3582	1.57214		45.427	40.5384	35.097	40.3541	2.98343		35.0205	40.0578	35.798	36.9588	1.5657		36.9612	36.1205
chr1	52845013	52920986	Hibch	ENSMUSG00000041426	175	10.5211	15.1496	14.9262	13.5323	1.50696		18.3952	15.3405	14.9105	16.2154	1.09697		17.9256	26.7095	21.9961	22.2104	2.53796		25.6449	23.7049	26.8027	25.3842	0.903684		26.1011	24.9534	24.8907	25.3151	0.393418		19.7058	25.0601	33.0257	25.9305	3.86969		28.1345	24.5579	27.2891	26.6605	1.07924		24.8353	26.6799
chr1	52873137	52873998	Gm16107	ENSMUSG00000089802	4	3.50705	0	0	1.16902	1.16902		0	0	0	0	0		0	0	0.071416	0.0238053	0.0238053		0.230442	0.225761	0.120733	0.192312	0.0358151		0.0856709	0	0.120828	0.0688331	0.0358818		0.165943	0.0368531	0.402753	0.20185	0.107141		0.0562127	0.228902	0.302093	0.195736	0.0728909		0.0972663	0
chr1	52922324	52963260	1700019D03Rik	ENSMUSG00000043629	121	8.18311	11.5137	12.7939	10.8302	1.37418		3.67905	10.227	7.15702	7.02101	1.89144		8.71656	10.4819	13.9975	11.0653	1.55214		12.8389	10.0464	13.9648	12.2833	1.16474		13.4218	10.8541	14.2175	12.8311	1.01486		8.67054	14.3358	16.9156	13.3073	2.43507		16.4984	12.8512	16.5648	15.3048	1.22695		11.3153	12.9881
chr1	53061663	53068079	Mstn	ENSMUSG00000026100	12	0	0	0	0	0		0.525578	0.444651	1.19284	0.721022	0.237061		1.87135	1.08701	0.856992	1.27179	0.307049		0.790086	1.18525	0.684152	0.886495	0.152474		0.94238	0.763603	0.765247	0.823743	0.0593201		0.663773	0.700208	1.20826	0.857413	0.175737		1.06804	0.457804	0.553837	0.693227	0.189446		1.00508	0.791601
chr1	53100050	53100150	Gm24349	ENSMUSG00000089334	0	0	0	0	0	0		0	0	0	0	0		0	0	0	0	0		0	0	0	0	0		0	0	0	0	0		0	0	0	0	0		0	0	0	0	0		0	0
chr1	53158577	53187617	1700019A02Rik	ENSMUSG00000060715	64	1.16902	1.21196	3.19847	1.85982	0.669441		1.05116	4.22418	2.38567	2.55367	0.919817		1.37889	2.4846	3.71363	2.52571	0.674295		3.88459	3.83794	3.94394	3.88882	0.0306702		4.05509	3.1635	4.47065	3.89641	0.385594		2.36469	4.42237	3.91245	3.56651	0.618673		4.35648	4.54534	4.2293	4.37704	0.0918093		2.62619	3.07845
chr1	53189187	53297018	Pms1	ENSMUSG00000026098	227	12.8592	13.9376	13.86	13.5523	0.347271		8.58444	13.3395	14.314	12.0793	1.76995		9.45525	10.7148	13.9261	11.3654	1.33099		16.2955	15.5211	17.627	16.4812	0.614963		14.3642	12.0813	17.8423	14.7626	1.67496		10.4129	14.7781	20.8281	15.3397	3.01967		16.4141	14.944	18.1759	16.5114	0.934234		11.8665	13.5452
chr1	53297095	53310309	Ormdl1	ENSMUSG00000026097	23	3.50705	1.81795	2.13231	2.48577	0.51864		2.97828	2.6679	0.596419	2.08087	0.747612		3.93969	2.25167	5.21337	3.80158	0.857752		7.53874	5.8698	6.19761	6.53538	0.510524		6.33965	5.78156	6.88722	6.33614	0.319181		6.51328	6.96523	6.32897	6.60249	0.189012		6.09908	4.70884	5.18593	5.33128	0.407855		5.54418	6.12758
chr1	53313624	53326343	Osgepl1	ENSMUSG00000026096	30	1.16902	0	1.06616	0.745057	0.37371		9.6356	8.00371	4.17493	7.27141	1.61833		7.23918	13.2771	11.498	10.6714	1.79132		14.5178	12.812	12.6367	13.3222	0.599971		12.3937	14.7266	13.9356	13.6853	0.684977		11.2427	13.8936	12.9456	12.694	0.775538		14.4748	14.3881	11.983	13.6153	0.816526		12.4825	13.4572
chr1	53325507	53352752	Asnsd1	ENSMUSG00000026095	66	5.84508	4.24188	4.26462	4.78386	0.530649		8.58444	11.7832	10.7355	10.3677	0.941547		7.43616	13.0442	11.2837	10.588	1.65584		12.0488	13.3764	13.9648	13.13	0.566639		11.7369	11.6177	15.3049	12.8865	1.20971		11.9894	10.9454	15.3046	12.7465	1.3141		13.5192	9.64658	11.3285	11.4981	1.12113		11.5747	10.7599
chr1	53397002	53706784	Dnah7a	ENSMUSG00000096141	780	61.9578	57.5683	54.374	57.9667	2.19831		26.1037	40.9079	59.6419	42.2178	9.70375		19.6984	20.8862	24.21	21.5982	1.35016		28.048	27.6558	28.2515	27.9851	0.174816		24.2734	22.6081	24.9309	23.9375	0.691265		20.6185	25.0601	34.1764	26.6183	3.99064		23.244	20.1761	25.7282	23.0494	1.60572		21.3662	21.1973
chr1	53443271	53443395	Gm25240	ENSMUSG00000092657	3	0	0.605982	0	0.201994	0.201994		0.175193	0.444651	1.19284	0.604227	0.304411		0.837184	0.621151	0.499912	0.652749	0.0986355		0.493804	0.620844	0.241465	0.452038	0.11149		0.542582	0.518159	0.765247	0.608663	0.078609		0.539316	0.47909	0.632897	0.550434	0.0447469		0.30917	0.392403	0.604186	0.435253	0.0878174		0.486331	0.527734
chr1	53755506	53785224	Stk17b	ENSMUSG00000026094	43	2.33803	0.605982	3.19847	2.04749	0.762355		33.1114	38.24	4.17493	25.1754	10.6041		45.0602	36.4926	26.6382	36.0636	5.3223		27.7188	33.074	25.6356	28.8095	2.21546		24.7589	24.5444	31.939	27.0808	2.42991		28.9156	28.6717	20.8281	26.1385	2.65613		22.4851	27.3374	18.6794	22.834	2.50544		29.0178	20.0539
chr1	53806882	54195168	Hecw2	ENSMUSG00000042807	1142	123.916	71.5059	150.328	115.25	23.1628		94.6041	104.938	90.6556	96.7324	4.25797		117.206	109.788	103.982	110.325	3.82687		120.06	118.694	117.755	118.836	0.669322		120.71	124.658	119.137	121.502	1.64225		114.045	118.372	123.185	118.534	2.63978		110.43	114.647	117.413	114.163	2.03044		122.296	119.444
chr1	53849424	53849495	mmu-mir-7681	ENSMUSG00000098443	0	0	0	0	0	0		0	0	0	0	0		0	0	0	0	0		0	0	0	0	0		0	0	0	0	0		0	0	0	0	0		0	0	0	0	0		0	0
chr1	53886828	53886941	Gm24251	ENSMUSG00000087949	0	0	0	0	0	0		0.175193	0	0	0.0583976	0.0583976		0.984922	0.931726	0.214248	0.710299	0.2485		0.592564	0.282202	0.804885	0.559884	0.151768		0.456911	0.572702	0.644419	0.558011	0.0546248		0.580802	0.773915	0.575361	0.643359	0.0652967		0.646446	0.555905	0.503488	0.568613	0.0417547		0.194533	0.117274
chr1	54249102	54249208	Gm25829	ENSMUSG00000094013	0	0	0	0	0	0		0	0	0	0	0		0	0	0	0	0		0	0	0	0	0		0	0	0	0	0		0	0	0	0	0		0	0	0	0	0		0	0
chr1	54250683	54368727	Ccdc150	ENSMUSG00000025983	320	35.0705	24.2393	38.3816	32.5638	4.27059		16.9937	18.0084	32.803	22.6017	5.10907		13.7397	14.3641	16.9256	15.0098	0.974716		15.8017	15.8033	16.5806	16.0619	0.259373		14.7068	14.4266	14.8619	14.6651	0.127369		13.9392	13.7831	18.2389	15.3204	1.45996		14.6153	13.7995	17.4207	15.2785	1.09668		13.0013	14.2195
chr1	54397581	54438971	Gtf3c3	ENSMUSG00000041303	107	5.84508	4.24188	6.39694	5.49463	0.646318		11.0371	15.5628	6.5606	11.0535	2.59872		19.5015	16.6934	20.4964	18.8971	1.13865		20.8385	22.4633	22.7782	22.0267	0.600997		23.2168	22.4445	25.4948	23.7187	0.915618		19.2079	22.0381	21.8062	21.0174	0.907213		23.6374	22.7921	22.2038	22.8778	0.416061		21.2041	19.9366
chr1	54473000	54557684	Pgap1	ENSMUSG00000073678	200	19.8733	14.5436	30.9185	21.7785	4.82207		18.3952	23.5665	15.5069	19.1562	2.35751		26.3959	27.4083	36.0651	29.9564	3.06828		41.6112	39.0567	43.5845	41.4175	1.31064		40.1225	38.9437	41.9275	40.3313	0.867632		27.5881	39.2117	45.396	37.3986	5.22002		41.0072	36.9513	36.4022	38.1202	1.45215		37.2854	31.7227
chr1	54645340	54926387	Ankrd44	ENSMUSG00000052331	822	54.9437	40.6008	69.3001	54.9482	8.28478		46.7765	62.6958	79.9201	63.1308	9.57021		61.9023	78.4979	89.0557	76.4853	7.90284		92.9668	87.6519	103.226	94.615	4.57091		91.2109	84.4872	95.2531	90.3171	3.13983		71.3556	86.6047	98.847	85.6025	7.95188		94.9995	90.6779	92.1383	92.6052	1.26919		76.2243	76.9612
chr1	54769218	54769322	Gm24053	ENSMUSG00000089245	0	0	0	0	0	0		0	0	0	0	0		0	0	0	0	0		0	0	0	0	0		0	0	0	0	0		0	0	0	0	0		0	0	0	0	0		0	0
chr1	54985169	55027478	Sf3b1	ENSMUSG00000025982	145	14.0282	8.48375	19.1908	13.9009	3.09152		72.0042	48.9116	17.8926	46.2695	15.6765		84.1123	78.265	69.702	77.3598	4.18445		74.9265	68.9137	73.2848	72.375	1.79436		77.4465	80.8601	71.5707	76.6258	2.71282		79.5698	71.7898	57.5936	69.6511	6.43348		68.4109	87.5059	63.6409	73.1859	7.29122		75.4786	75.8178
chr1	55052770	55072701	Coq10b	ENSMUSG00000025981	76	19.8733	12.7256	4.26462	12.2878	4.51114		22.7751	23.7888	8.34986	18.3046	4.98595		43.632	36.7255	32.7085	37.6887	3.18991		35.1588	36.5169	35.5357	35.7371	0.404782		38.1521	33.6258	32.5431	34.7737	1.71788		43.6846	37.0742	31.3572	37.372	3.56173		32.9688	36.0357	26.3828	31.7957	2.84761		36.7342	31.752
chr1	55077835	55088243	Hspd1	ENSMUSG00000025980	36	0	2.42393	6.39694	2.94029	1.8646		29.4324	34.4604	8.34986	24.0809	7.99832		29.1044	28.4176	29.8519	29.1247	0.414153		25.9082	25.7368	23.2612	24.9687	0.855215		24.1877	22.9899	25.9378	24.3718	0.855963		28.5423	27.345	19.9075	25.2649	2.70092		23.1596	27.6971	19.2332	23.3633	2.44544		25.5162	25.3899
chr1	55088132	55091307	Hspe1	ENSMUSG00000073676	9	0	1.81795	1.06616	0.961368	0.527405		2.27751	3.77953	1.78926	2.61543	0.598872		4.57989	2.32931	5.57045	4.15988	0.958912		3.81875	4.68455	4.14516	4.21615	0.252444		4.9118	4.96342	3.26237	4.37919	0.558612		5.97396	4.34866	4.7755	5.03271	0.48649		2.89495	4.34914	4.38035	3.87481	0.490012		4.89574	3.92869
chr1	55127297	55128287	Gm16581	ENSMUSG00000089670	9	0	2.42393	2.13231	1.51875	0.764026		3.15347	1.33395	2.38567	2.29103	0.527377		6.25425	4.03748	3.42797	4.57323	0.858729		7.20953	4.74099	5.79517	5.91523	0.715131		6.3682	7.44513	5.03452	6.28262	0.697197		5.31019	6.74411	5.581	5.87843	0.439843		6.40825	5.06854	7.30058	6.25912	0.648633		5.96567	8.50238
chr1	55131231	55154899	Mob4	ENSMUSG00000025979	71	8.18311	3.63589	8.52925	6.78275	1.5766		21.5487	21.3432	2.98209	15.2913	6.15491		28.218	29.0388	29.7091	28.9886	0.431157		28.2456	30.3649	28.8149	29.1418	0.63326		26.9863	27.5988	29.9655	28.1835	0.908342		28.9571	27.7504	26.0063	27.5713	0.856518		25.9703	28.8089	23.4122	26.0638	1.55861		26.2295	28.0579
chr1	55160740	55161053	Gm6822	ENSMUSG00000061863	1	0	0	0	0	0		0.525578	0.444651	0	0.32341	0.163384		0.935676	1.55288	1.07124	1.1866	0.187274		1.58017	0.677284	0.925617	1.06102	0.269291		1.91332	2.26354	0.765247	1.64737	0.452499		1.74241	1.14245	1.03565	1.30683	0.219957		1.57396	2.15822	1.20837	1.64685	0.276609		1.32931	1.99366
chr1	55170159	55226782	Rftn2	ENSMUSG00000025978	217	21.0423	27.2692	23.4554	23.9223	1.81266		48.7036	49.8009	35.1887	44.5644	4.69854		47.5225	45.2664	66.1312	52.9733	6.61109		48.4586	58.3593	55.0944	53.9708	2.91279		53.8013	48.8979	50.9091	51.2027	1.4231		49.5756	53.3633	54.947	52.6286	1.5935		51.4346	53.6939	55.283	53.4705	1.11653		59.5594	56.7021
chr1	55226251	55235622	Gm10561	ENSMUSG00000097649	35	4.67606	3.63589	2.13231	3.48142	0.738367		3.32866	2.6679	6.5606	4.18572	1.20266		1.87135	1.63052	3.5708	2.35756	0.610592		3.68707	3.7815	4.10491	3.85783	0.126514		3.9123	4.25436	3.74568	3.97078	0.149725		2.32321	3.94328	5.46593	3.9108	0.907371		3.71004	2.64872	5.13558	3.83145	0.720456		4.21487	3.37163
chr1	55237177	55240058	Mars2	ENSMUSG00000046994	9	0	0	1.06616	0.355385	0.355385		9.28522	10.8939	5.96419	8.71445	1.45143		9.35676	9.93841	12.355	10.55	0.917948		7.14369	8.40961	6.88176	7.47836	0.471727		8.36719	8.89052	7.61219	8.28997	0.371035		10.247	8.14453	7.42215	8.60456	0.847282		6.82984	9.54848	7.14953	7.84262	0.857909		8.52701	8.35579
chr1	55248658	55363469	Boll	ENSMUSG00000025977	237	30.3944	9.69572	24.5216	21.5372	6.15869		8.23406	13.1172	14.9105	12.0872	1.99493		15.5125	11.8795	17.6397	15.0106	1.68167		18.995	19.9234	20.4441	19.7875	0.423804		17.6482	18.5174	21.6283	19.2646	1.20818		13.317	19.311	21.8062	18.1447	2.51905		21.8948	20.5358	19.9885	20.8064	0.566709		17.3458	17.6498
chr1	55335367	55335883	Gm8292	ENSMUSG00000089944	2	0	0	1.06616	0.355385	0.355385		0	0	1.19284	0.397612	0.397612		0	0	0.071416	0.0238053	0.0238053		0.263362	0.112881	0.362198	0.246147	0.0724846		0.0856709	0.0272715	0.322209	0.145051	0.0901693		0.0414858	0.0368531	0.0575361	0.0452917	0.00626658		0.140532	0.0981008	0.151046	0.129893	0.0161833		0.0648442	0
chr1	55406388	55751802	Plcl1	ENSMUSG00000038349	884	78.324	51.5085	91.6894	73.8406	11.8139		31.3595	40.4632	66.7989	46.2072	10.6259		31.4683	34.2409	48.1344	37.9479	5.15577		52.7053	44.3057	49.1382	48.7164	2.43392		44.2633	44.1799	45.069	44.5041	0.283506		36.7979	48.9409	53.2784	46.3391	4.93216		44.2394	44.4397	49.3418	46.007	1.66844		37.3827	41.2512
chr1	55443733	55445064	Gm6644	ENSMUSG00000073674	15	1.16902	0	1.06616	0.745057	0.37371		2.10231	0.222325	2.98209	1.76891	0.81393		0.640199	1.00937	1.07124	0.906936	0.134559		1.48141	1.12881	1.12684	1.24569	0.117864		1.05661	1.06359	1.12773	1.08264	0.0226346		0.49783	0.773915	1.38087	0.884204	0.260807		1.20857	1.04641	1.20837	1.15445	0.0540212		0.907819	1.43661
chr1	56636053	56637451	Hsfy2	ENSMUSG00000045336	2	0	0	0	0	0		0	0	0	0	0		0	0.155288	0.071416	0.0755679	0.0448757		0.329202	0.225761	0.0804885	0.211817	0.0721352		0.257013	0.163629	0.0805523	0.167065	0.0509687		0	0.515943	0.115072	0.210338	0.156371		0.196744	0.0327003	0.100698	0.110047	0.0475857		0.291799	0.263867
chr1	56793986	56978650	Satb2	ENSMUSG00000038331	496	45.5916	39.9948	51.1755	45.5873	3.22758		41.1703	49.5786	48.9063	46.5517	2.6977		41.219	60.0187	59.6323	53.6233	6.20318		68.8691	61.1249	73.7274	67.9072	3.6697		77.1323	72.1605	79.9885	76.4271	2.2871		64.9253	68.8415	76.9257	70.2309	3.53318		74.3694	75.93	70.589	73.6295	1.58558		58.6516	63.8851
chr1	56971491	56975197	9130024F11Rik	ENSMUSG00000087022	12	1.16902	0	0	0.389672	0.389672		7.3581	9.55999	2.38567	6.43459	2.1219		4.67838	8.38553	9.14125	7.40172	1.37904		3.65415	5.30539	3.98418	4.31457	0.504488		3.7124	4.14527	4.47065	4.10944	0.21962		5.06127	3.90643	5.06318	4.67696	0.385266		3.65383	3.49893	4.07825	3.74367	0.173165		4.05276	2.43344
chr1	56999155	56999275	Gm23943	ENSMUSG00000094128	0	0	0	0	0	0		0	0	0	0	0		0	0	0	0	0		0	0	0	0	0		0	0	0	0	0		0	0	0	0	0		0	0	0	0	0		0	0
chr1	57359222	57377504	4930558J18Rik	ENSMUSG00000097519	41	1.16902	0.605982	2.13231	1.30244	0.445635		0.525578	1.33395	3.57851	1.81268	0.913233		0.0492461	0.232931	0.999824	0.427334	0.291115		1.34973	1.12881	1.7305	1.40301	0.175726		0.856709	1.06359	1.77215	1.23082	0.277178		0.705259	1.76895	2.41652	1.63024	0.498842		1.23668	0.850207	0.956628	1.0145	0.115257		1.13477	0.850238
chr1	57377620	57385423	1700066M21Rik	ENSMUSG00000038323	20	0	1.81795	4.26462	2.02752	1.23554		6.83252	8.67069	4.17493	6.55938	1.30498		4.18592	6.75501	9.64116	6.8607	1.57568		6.45237	6.82928	7.56592	6.94919	0.326997		9.99494	7.52694	7.9344	8.48543	0.763865		9.45877	7.70229	9.43592	8.86566	0.581721		8.29137	10.4968	8.25721	9.01512	0.740898		7.13286	9.11807
chr1	57388237	57407101	Tyw5	ENSMUSG00000048495	46	7.01409	1.21196	1.06616	3.0974	1.9588		8.75964	8.89302	2.38567	6.67944	2.14723		7.73164	11.4913	14.7117	11.3115	2.01697		11.6538	12.0782	11.9928	11.9083	0.129617		12.0796	11.4268	12.1634	11.8899	0.232836		8.5046	9.83977	14.5566	10.967	1.83573		10.7366	13.1455	11.5299	11.804	0.708764		10.6993	9.67512
chr1	57406328	57417953	9430016H08Rik	ENSMUSG00000025971	33	1.16902	3.02991	2.13231	2.11041	0.537306		8.58444	9.11534	2.38567	6.69515	2.16018		11.1789	12.423	13.7119	12.4379	0.731254		11.5879	12.6426	12.2342	12.1549	0.307041		12.1367	12.654	12.4856	12.4254	0.152327		10.8693	11.1665	13.4634	11.8331	0.819688		11.1301	10.1371	12.99	11.4191	0.83614		11.8341	12.5777
chr1	57422244	57422373	Gm22371	ENSMUSG00000077776	0	0	0	0	0	0		0	0	0	0	0		0	0	0	0	0		0	0	0	0	0		0	0	0	0	0		0	0	0	0	0		0	0	0	0	0		0	0
chr1	57467870	57468026	Gm24014	ENSMUSG00000088353	0	0	0	0	0	0		0	0	0	0	0		0	0	0	0	0		0	0	0	0	0		0	0	0	0	0		0	0	0	0	0		0	0	0	0	0		0	0
chr1	57774162	57948394	Spats2l	ENSMUSG00000038305	486	51.4367	53.9324	55.4401	53.6031	1.16737		43.2726	53.5804	68.5881	55.1471	7.34982		51.2159	49.4591	53.4906	51.3885	1.16698		53.6929	62.7052	64.8335	60.4105	3.41454		54.8294	50.0433	62.2267	55.6998	3.54387		42.523	60.6233	66.3391	56.4951	7.17828		54.7793	54.3479	59.9654	56.3642	1.80493		45.5855	47.3202
chr1	57909835	57917111	Gm17234	ENSMUSG00000091283	20	0	0.605982	0	0.201994	0.201994		1.05116	1.55628	3.57851	2.06198	0.772158		2.41306	5.43507	3.28514	3.71109	0.898		3.95043	4.68455	5.43297	4.68932	0.42798		4.16932	4.03619	5.15535	4.45362	0.352964		4.3975	5.49111	4.7755	4.88803	0.320673		3.93489	4.31644	3.87686	4.04273	0.137876		2.52892	3.37163
chr1	57955101	58018956	Kctd18	ENSMUSG00000054770	192	17.5352	11.5137	8.52925	12.526	2.64862		15.7673	17.5637	17.2961	16.8757	0.559548		22.21	27.7188	24.6385	24.8558	1.59398		28.1139	25.6239	28.2515	27.3298	0.853841		26.9863	25.7171	29.0391	27.2475	0.967847		21.946	28.9297	28.3078	26.3945	2.23147		28.3312	27.4682	27.9436	27.9143	0.249548		27.3967	27.061
chr1	57995971	58025899	Sgol2	ENSMUSG00000026039	75	4.67606	1.81795	9.5954	5.36314	2.27129		5.43098	8.89302	8.34986	7.55795	1.07498		7.43616	8.23025	10.3553	8.67391	0.871397		9.77731	8.29673	9.33666	9.1369	0.438922		10.1948	8.53599	10.0288	9.58653	0.527454		8.13122	8.21824	9.83867	8.72938	0.555215		11.0177	10.1044	12.5872	11.2364	0.725025		10.5372	10.9065
chr1	58029931	58106413	Aox1	ENSMUSG00000063558	261	19.8733	15.7555	24.5216	20.0501	2.53208		4.7302	9.55999	24.4532	12.9145	5.93543		4.03818	2.95047	4.28496	3.75787	0.409939		4.54299	4.91031	5.83541	5.09624	0.384498		4.05509	4.55435	4.26927	4.2929	0.144607		3.2359	4.31181	6.90433	4.81735	1.08873		3.51329	3.66243	5.43767	4.20447	0.618104		2.98283	5.54121
chr1	58113130	58200698	Aox3	ENSMUSG00000064294	311	16.3662	25.4513	28.7862	23.5346	3.71122		7.70848	10.0046	28.0317	15.2483	6.42598		4.18592	5.35742	7.49868	5.68067	0.969874		6.88033	7.45013	6.84152	7.05733	0.19672		6.93934	5.42703	7.04833	6.47157	0.523214		5.35167	5.30684	8.11259	6.25703	0.927867		6.07097	6.24575	8.4586	6.92511	0.768405		5.02542	5.42393
chr1	58154981	58155088	Gm24548	ENSMUSG00000089275	0	0	0	0	0	0		0	0	0	0	0		0	0	0	0	0		0.0329202	0	0	0.0109734	0.0109734		0	0	0	0	0		0	0	0	0	0		0	0	0.0503488	0.0167829	0.0167829		0	0
chr1	58210397	58268597	Aox4	ENSMUSG00000038242	225	17.5352	27.2692	19.1908	21.3317	3.00695		8.23406	9.55999	32.2066	16.6669	7.77928		6.45124	6.44444	9.21266	7.36945	0.92161		10.3699	8.91758	12.033	10.4402	0.90004		9.96638	8.86325	9.50517	9.44493	0.319868		6.92814	10.2083	13.7511	10.2959	1.97011		10.4837	9.97358	11.0767	10.5113	0.318754		7.68404	8.38511
chr1	58254117	58315656	Gm15759	ENSMUSG00000089822	234	12.8592	34.541	17.0585	21.4862	6.639		16.9937	17.5637	45.9242	26.8272	9.54993		23.0964	18.091	20.0679	20.4184	1.45553		26.435	24.8902	26.4405	25.9219	0.51584		24.5875	28.0624	25.8976	26.1825	1.01317		21.5312	27.5661	28.0776	25.725	2.10209		29.3711	28.1549	29.4541	28.9934	0.419903		23.1494	25.8883
chr1	58278326	58379264	Aox2	ENSMUSG00000079554	397	47.9296	79.9897	39.4478	55.789	12.3456		69.9019	58.0269	78.1308	68.6866	5.83522		86.9193	74.6157	78.8432	80.1261	3.60921		83.1236	83.2495	85.5592	83.9775	0.79173		90.2971	91.7687	83.0092	88.3583	2.7081		85.0045	87.0838	87.1672	86.4185	0.707413		93.5942	91.7897	92.7929	92.7256	0.521995		83.2924	92.8519
chr1	58393136	58406548	Bzw1	ENSMUSG00000051223	52	8.18311	0.605982	5.33078	4.70662	2.20948		14.0154	7.33674	1.78926	7.7138	3.53442		20.8803	18.0134	22.5675	20.4871	1.32928		21.3982	20.9394	18.9953	20.4443	0.7365		21.0179	18.4356	21.2255	20.2263	0.897396		20.9918	18.5002	20.713	20.0684	0.788177		18.6345	19.7837	19.485	19.3011	0.344245		21.7228	23.0737
chr1	58410189	58424066	Clk1	ENSMUSG00000026034	52	19.8733	4.24188	10.6616	11.5922	4.53632		39.5936	27.5683	9.5427	25.5682	8.73239		37.8702	44.7228	36.2793	39.6241	2.59039		38.3521	39.5082	33.8454	37.2352	1.72747		33.6115	32.5622	34.9194	33.6977	0.681836		47.6672	34.7525	25.9488	36.1228	6.30691		30.3549	34.5315	27.8429	30.9097	1.95066		37.4799	35.2702
chr1	58430994	58445486	Ppil3	ENSMUSG00000026035	57	9.35212	5.45384	3.19847	6.00148	1.79739		8.75964	7.11441	6.5606	7.47822	0.660354		16.9899	11.6466	15.1402	14.5922	1.56663		17.9415	15.9162	18.6331	17.4969	0.815198		19.533	19.581	19.252	19.4553	0.102591		14.7275	16.6576	15.8224	15.7358	0.558857		20.3771	18.5411	19.0319	19.3167	0.54882		16.8271	18.0016
chr1	58445151	58481816	Nif3l1	ENSMUSG00000026036	140	18.7042	22.4213	20.257	20.4609	1.07787		27.6805	23.3442	20.2782	23.7676	2.1473		28.7597	30.514	29.5662	29.6133	0.506973		33.3153	26.4141	34.0869	31.2721	2.43919		36.4101	35.153	36.9332	36.1655	0.528271		30.6165	33.6837	33.6586	32.653	1.01823		36.9599	36.1338	37.6106	36.9014	0.427305		29.0502	37.5278
chr1	58462771	58505109	Orc2	ENSMUSG00000026037	139	8.18311	16.3615	9.5954	11.38	2.5239		15.7673	14.8958	19.0854	16.5828	1.27632		17.3346	18.0134	21.3534	18.9005	1.24201		24.5914	21.5038	27.4063	24.5005	1.70453		28.1857	26.917	26.7836	27.2955	0.446793		18.8761	27.2713	28.1351	24.7608	2.95293		31.1137	27.4028	29.7562	29.4242	1.08402		21.8201	29.2599
chr1	58466515	58466621	Gm23966	ENSMUSG00000094245	0	0	0	0	0	0		0	0	0	0	0		0	0	0	0	0		0	0	0	0	0		0	0	0	0	0		0	0	0	0	0		0	0	0	0	0		0	0
chr1	58505148	58523230	Gm15834	ENSMUSG00000085054	58	4.67606	6.66581	6.39694	5.91293	0.623289		5.43098	4.66883	4.17493	4.75825	0.365335		9.406	13.3547	7.99859	10.2531	1.60315		13.0693	11.1187	15.4135	13.2005	1.24153		13.279	12.0267	14.6202	13.3087	0.748827		9.3758	14.1147	12.7155	12.0687	1.40572		13.3224	13.2436	11.7313	12.7658	0.517746		11.8989	11.2583
chr1	58522806	58586323	Fam126b	ENSMUSG00000038174	135	5.84508	5.45384	12.7939	8.03093	2.38415		20.4976	23.5665	13.7176	19.2606	2.90962		34.817	35.5609	29.6376	33.3385	1.86285		39.8664	36.6862	39.8418	38.7981	1.05598		38.3806	38.9165	42.4511	39.916	1.27693		35.6778	41.5334	36.9382	38.0498	1.7794		38.4214	37.638	34.8917	36.9837	1.07016		35.2104	36.5602
chr1	58586384	58595964	Ndufb3	ENSMUSG00000026032	27	0	1.81795	5.33078	2.38291	1.56458		18.22	11.7832	2.38567	10.7963	4.59755		13.6904	14.83	15.9258	14.8154	0.645332		18.172	17.3836	16.6611	17.4056	0.436285		15.8777	15.0266	14.1369	15.0137	0.502548		13.4829	16.4365	15.9375	15.2856	0.912799		14.8964	16.1866	13.8963	14.9931	0.662937		16.6001	15.3922
chr1	58646608	58648317	Gm10068	ENSMUSG00000059647	1	0	0	0	0	0		0.175193	0	0	0.0583976	0.0583976		0.0984922	0.465863	0	0.188118	0.141753		0.230442	0.112881	0.0804885	0.14127	0.0455557		0.028557	0.0272715	0.161105	0.072311	0.0443984		0.0829717	0.0368531	0.0575361	0.0591203	0.0133368		0.168638	0	0.151046	0.106562	0.0535222		0.0324221	0.0293186
chr1	58658117	58695989	Als2cr12	ENSMUSG00000047528	149	14.0282	11.5137	13.86	13.134	0.811599		43.4478	34.4604	20.8746	32.9276	6.56122		52.9888	51.4002	40.35	48.2463	3.9747		49.94	50.627	45.1943	48.5871	1.70796		47.9757	47.2888	46.3176	47.194	0.480994		49.5756	46.5823	44.4754	46.8778	1.47969		44.8577	39.5673	42.4441	42.2897	1.52916		46.9472	44.1244
chr1	58711508	58758884	Cflar	ENSMUSG00000026031	189	35.0705	33.329	38.3816	35.5937	1.48183		159.951	129.393	50.6956	113.347	32.5439		159.557	145.97	108.695	138.074	15.2042		119.468	122.814	105.239	115.84	5.38805		115.827	122.449	107.457	115.244	4.33772		133.004	117.119	96.1428	115.422	10.6746		105.708	118.898	99.9424	108.183	5.61024		131.99	117.567
chr1	58795374	58847503	Casp8	ENSMUSG00000026029	158	36.2395	19.9974	21.3231	25.8533	5.20715		73.2306	68.9209	31.6102	57.9205	13.2139		88.446	86.9611	73.2014	82.8695	4.85302		78.4819	81.2177	76.1421	78.6139	1.46668		79.0457	77.4784	81.1967	79.2403	1.07779		90.1902	81.1136	60.643	77.3156	8.73837		74.1446	79.9195	63.4395	72.5012	4.82779		76.4189	76.9612
chr1	58900449	58973430	Trak2	ENSMUSG00000026028	244	31.5634	32.1171	30.9185	31.533	0.346323		61.6678	52.6911	29.8209	48.06	9.48055		54.5647	67.0843	61.3463	60.9984	3.61828		66.466	65.6966	64.5115	65.558	0.568439		69.6219	65.2335	69.7583	68.2046	1.48605		62.2288	66.0039	61.9088	63.3805	1.31494		67.9612	66.9048	61.4256	65.4305	2.02556		60.6942	61.8915
chr1	58973522	58995715	Stradb	ENSMUSG00000026027	49	8.18311	3.63589	3.19847	5.00582	1.59365		16.9937	12.8949	8.34986	12.7461	2.49637		13.6904	18.4792	12.9977	15.0558	1.72336		15.1433	15.5211	15.7355	15.4666	0.173105		17.4197	14.863	16.0702	16.1176	0.738455		14.52	16.7681	14.2689	15.1857	0.794531		13.9408	16.0558	13.2417	14.4128	0.845949		15.9517	15.4509
chr1	58997123	59003443	Als2cr11	ENSMUSG00000047383	22	2.33803	1.21196	0	1.18333	0.675083		4.7302	5.78046	1.78926	4.09997	1.19448		4.92461	5.43507	5.71328	5.35765	0.230937		5.72812	6.77284	5.99639	6.16579	0.313252		6.5681	5.72702	6.48446	6.25986	0.267512		6.26436	5.85964	4.9481	5.6907	0.389247		6.12718	6.18035	4.88384	5.73046	0.423589		5.70629	5.89303
chr1	59050506	59094900	Als2cr11	ENSMUSG00000072295	96	9.35212	4.24188	9.5954	7.7298	1.74538		6.13175	8.44836	6.5606	7.0469	0.711582		4.33366	8.46318	8.85558	7.21747	1.44635		11.6208	10.4415	10.705	10.9224	0.357398		11.5085	9.10869	10.069	10.2287	0.697338		9.58323	10.2452	11.6798	10.5027	0.618787		10.4556	13.3744	9.76767	11.1992	1.10558		10.3751	9.55785
chr1	59070988	59071118	Gm25502	ENSMUSG00000077616	0	0	0	0	0	0		0	0	0	0	0		0	0	0	0	0		0	0	0	0	0		0	0	0	0	0		0	0	0	0	0		0	0	0	0	0		0	0
chr1	59100594	59120096	Tmem237	ENSMUSG00000038079	61	14.0282	7.87777	7.46309	9.78968	2.12263		7.3581	6.00279	7.15702	6.8393	0.422266		5.56481	7.6091	10.2839	7.81927	1.36633		10.0078	8.12741	10.1818	9.43899	0.657709		9.50947	9.98138	9.94821	9.81302	0.152078		9.0854	9.61865	10.9319	9.87864	0.548648		9.86533	10.0063	9.16348	9.67837	0.260637		9.75905	9.85104
chr1	59119833	59122139	G730003C15Rik	ENSMUSG00000097573	13	0	1.81795	0	0.605982	0.605982		4.7302	4.89116	1.78926	3.80354	1.00821		7.14068	7.06559	7.1416	7.11596	0.0251854		3.62123	5.92624	5.11102	4.88616	0.674831		7.13924	7.49967	5.15535	6.59809	0.728834		8.38014	7.1495	6.84679	7.45881	0.468879		7.05469	7.29216	7.60267	7.31651	0.158655		5.51176	8.29715
chr1	59120936	59163389	Mpp4	ENSMUSG00000079550	139	12.8592	15.7555	21.3231	16.6459	2.48356		47.1268	47.3553	28.0317	40.8379	6.40348		64.3646	68.0936	60.9178	64.4587	2.07201		68.507	69.2523	66.6445	68.1346	0.775511		75.1334	78.2147	67.5029	73.617	3.18385		64.4275	69.468	61.2184	65.038	2.40095		74.0883	79.6579	63.6409	72.4624	4.69463		70.2263	75.3487
chr1	59162926	59237231	Als2	ENSMUSG00000026024	274	11.6902	30.9051	38.3816	26.9923	7.94966		97.9327	104.048	42.9421	81.6411	19.4298		121.49	128.501	111.98	120.657	4.78715		128.685	137.94	120.089	128.905	5.15443		134.589	137.339	133.354	135.094	1.1778		145.615	133.887	108.858	129.454	10.8399		125.832	132.502	107.193	121.842	7.57353		132.25	127.389
chr1	59256906	59352993	Cdk15	ENSMUSG00000026023	350	21.0423	40.6008	44.7786	35.4739	7.31589		47.6524	33.1265	53.0812	44.6201	5.95664		36.7376	36.4926	37.3506	36.8602	0.255153		32.9532	37.7586	36.1393	35.617	1.41158		33.4973	30.4078	36.3291	33.4114	1.70988		28.1689	34.9736	38.6067	33.9164	3.05916		33.2498	33.1581	33.5323	33.3134	0.112613		33.719	31.7227
chr1	59482147	59486947	Fzd7	ENSMUSG00000041075	19	10.5211	4.24188	4.26462	6.34255	2.08931		16.2929	15.7851	5.96419	12.6807	3.36147		10.9326	9.47255	11.8551	10.7534	0.693583		6.61697	9.0869	7.80738	7.83708	0.713162		8.28152	7.96329	8.98158	8.4088	0.300767		9.87363	8.62362	9.26331	9.25352	0.36088		7.05469	7.78267	6.44465	7.094	0.386752		9.33756	9.23535
chr1	59488480	59492605	Gm26813	ENSMUSG00000097819	14	1.16902	1.21196	0	0.79366	0.397024		5.95655	4.66883	2.38567	4.33702	1.04409		7.43616	8.23025	9.28408	8.31683	0.535202		8.75678	8.97402	9.77935	9.17005	0.311037		9.90927	7.41786	9.50517	8.9441	0.771985		9.74917	9.17642	8.80302	9.24287	0.275144		8.57244	9.61388	5.94116	8.04249	1.09283		8.88365	10.0856
chr1	59516264	59634508	Gm973	ENSMUSG00000047361	453	29.2254	65.4461	40.5139	45.0618	10.7004		40.2943	38.6846	71.5702	50.1831	10.7037		51.4129	42.0053	66.6311	53.3498	7.17452		60.0136	57.1741	71.2323	62.8067	4.29183		70.9355	61.7973	68.4695	67.0674	2.72953		60.0715	65.967	76.3504	67.463	4.75847		72.0085	73.9026	74.1135	73.3415	0.669295		63.4176	68.3709
chr1	59626580	59626664	Gm24545	ENSMUSG00000089276	0	0	0	0	0	0		0	0	0	0	0		0	0	0.071416	0.0238053	0.0238053		0.296282	0	0.160977	0.15242	0.0856362		0.0856709	0.0272715	0.120828	0.0779236	0.0272839		0	0.0737062	0.0575361	0.0437474	0.0223662		0	0	0.0503488	0.0167829	0.0167829		0.0648442	0
chr1	59639434	59670834	Sumo1	ENSMUSG00000026021	115	14.0282	10.9077	9.5954	11.5104	1.31464		35.7393	33.1265	9.5427	26.1362	8.33095		45.6019	44.4123	40.7071	43.5738	1.47389		41.2491	43.7413	38.0308	41.007	1.65291		42.35	41.18	44.2635	42.5978	0.898714		42.5645	42.0125	36.4203	40.3324	1.96253		39.4051	43.2298	37.6106	40.0818	1.65703		40.6897	40.6062
chr1	59685006	59711510	Nop58	ENSMUSG00000026020	69	0	3.63589	4.26462	2.63351	1.3292		22.0743	16.2298	6.5606	14.9549	4.52355		34.2753	25.3119	30.7089	30.0987	2.60543		30.8792	27.7122	28.8551	29.1488	0.925947		34.4968	30.2714	32.5029	32.4237	1.22041		31.3633	32.7992	31.7024	31.955	0.433334		33.4747	32.2752	33.0288	32.9262	0.350044		32.8436	35.4461
chr1	59691934	59692020	Snord70	ENSMUSG00000077345	0	0	0	0	0	0		0	0	0	0	0		0	0	0	0	0		0	0	0	0	0		0	0	0	0	0		0	0	0	0	0		0	0	0	0	0		0	0
chr1	59692509	59692592	Gm26293	ENSMUSG00000077358	0	0	0	0	0	0		0	0	0	0	0		0	0	0	0	0		0	0	0	0	0		0	0	0	0	0		0	0	0	0	0		0	0	0	0	0		0	0
chr1	59704258	59704338	Gm26287	ENSMUSG00000089512	0	0	0	0	0	0		0	0	0	0	0		0	0	0	0	0		0	0	0	0	0		0	0	0	0	0		0	0	0	0	0		0	0	0	0	0		0	0
chr1	59704790	59704873	Snord11	ENSMUSG00000089093	0	0	0	0	0	0		0	0	0	0	0		0	0	0	0	0		0	0	0	0	0		0	0	0	0	0		0	0	0	0	0		0	0	0	0	0		0	0
chr1	59764279	59870549	Bmpr2	ENSMUSG00000067336	310	7.01409	15.7555	34.117	18.9622	7.98653		36.0897	37.7953	17.8926	30.5925	6.36904		55.8451	66.6184	62.4176	61.627	3.13502		74.0047	67.5591	77.7116	73.0918	2.96611		74.9335	72.1332	78.0149	75.0272	1.69856		59.3662	75.5488	71.9201	68.945	4.90262		79.1475	72.2349	73.7107	75.031	2.10186		63.0286	72.0943
chr1	59913006	59985346	Fam117b	ENSMUSG00000041040	198	22.2113	11.5137	19.1908	17.6386	3.18417		32.5859	28.013	16.1033	25.5674	4.91272		38.2642	50.7014	51.9194	46.9617	4.36293		59.6844	54.2392	61.2517	58.3918	2.12502		61.1976	58.7701	57.4741	59.1473	1.09129		55.5495	52.6262	52.3003	53.492	1.03306		60.1476	64.583	56.8438	60.5248	2.24207		50.5785	53.0373
chr1	59989070	60043087	Ica1l	ENSMUSG00000026018	219	14.0282	24.8453	22.3893	20.4209	3.27405		25.0526	21.7879	23.2603	23.3669	0.943937		21.619	27.7188	33.0656	27.4678	3.30672		35.6526	31.268	37.2259	34.7155	1.7826		37.124	37.4984	37.8596	37.494	0.212345		31.9026	33.9048	34.1189	33.3088	0.705795		41.2882	38.7171	41.2357	40.4137	0.848413		32.4869	36.2377
chr1	60076868	60098645	Wdr12	ENSMUSG00000026019	73	4.67606	6.66581	5.33078	5.55755	0.585474		6.65732	8.00371	6.5606	7.07388	0.465754		7.23918	6.21151	10.9266	8.12578	1.43151		11.2258	9.59486	11.6306	10.8171	0.622182		12.0796	11.8086	10.069	11.3191	0.629892		9.9566	10.2452	13.8087	11.3368	1.23873		12.2825	11.5432	15.4067	13.0775	1.18403		11.445	12.8122
chr1	60098247	60151032	Carf	ENSMUSG00000026017	162	3.50705	13.9376	19.1908	12.2118	4.60901		10.3364	11.3386	12.5248	11.3999	0.632485		13.6412	13.8206	16.14	14.5339	0.804712		18.1061	17.7223	19.8404	18.5563	0.651561		20.3897	21.3536	18.2854	20.0096	0.905883		15.7231	19.2005	20.7705	18.5647	1.49133		22.1759	18.3122	23.7646	21.4176	1.61902		16.5028	18.2068
chr1	60117255	60117685	Gm15464	ENSMUSG00000082609	0	0	0	0	0	0		0	0	0	0	0		0	0	0	0	0		0	0	0	0	0		0	0	0	0	0		0	0	0	0	0		0	0	0	0	0		0	0
chr1	60180599	60338328	Nbeal1	ENSMUSG00000073664	327	26.8873	24.8453	35.1831	28.9719	3.16107		65.3469	64.4744	24.4532	51.4248	13.4882		75.839	83.3118	77.9863	79.0457	2.22131		105.641	92.6186	99.8057	99.3551	3.766		93.4669	95.4231	101.133	96.6745	2.29988		88.5308	100.941	81.4136	90.295	5.70556		92.3294	97.7738	77.4365	89.1799	6.07841		87.8963	84.6427
chr1	60343323	60388060	Cyp20a1	ENSMUSG00000049439	136	11.6902	19.3914	15.9923	15.6913	2.22826		8.58444	15.1181	20.2782	14.6603	3.38346		9.75073	9.31726	13.3548	10.8076	1.27973		14.9787	11.7396	14.0855	13.6013	0.965888		14.1071	12.1631	14.3383	13.5362	0.689777		10.1225	15.2572	17.7787	14.3861	2.25263		15.9644	15.2383	15.1046	15.4358	0.26711		10.9911	14.9818
chr1	60409619	60481162	Abi2	ENSMUSG00000026782	183	17.5352	8.48375	11.7277	12.5822	2.64764		36.7905	29.7916	13.1212	26.5678	7.02029		35.4572	42.8594	34.9938	37.7701	2.54814		44.4423	45.4909	44.1479	44.6937	0.407558		42.093	38.5892	45.069	41.9171	1.87263		42.44	45.403	40.8506	42.8979	1.33395		40.445	42.8374	34.0861	39.1228	2.61133		42.0839	35.4461
chr1	60483191	60567104	Raph1	ENSMUSG00000026014	187	7.01409	14.5436	14.9262	12.1613	2.57597		80.2383	56.026	23.8567	53.3737	16.3299		83.3736	97.7536	74.9154	85.3475	6.66629		86.1523	89.853	77.3897	84.465	3.69545		77.6464	80.0692	80.2704	79.3287	0.843145		71.0238	78.5708	69.8488	73.1478	2.73262		70.7437	70.044	58.8578	66.5485	3.85066		82.3197	66.1133
chr1	60522839	60523066	Gm11575	ENSMUSG00000081562	0	0	0	0	0	0		0	0	0	0	0		0	0	0	0	0		0	0	0	0	0		0	0	0	0	0		0	0	0	0	0		0	0	0	0	0		0	0
chr1	60537020	60537436	Gm11576	ENSMUSG00000084400	0	0	0	0	0	0		0	0	0	0	0		0	0	0	0	0		0	0	0	0	0		0	0	0	0	0		0	0	0	0	0		0	0	0	0	0		0	0
chr1	60592251	60592709	Gm11578	ENSMUSG00000082160	3	0	0	0	0	0		0	0.222325	0	0.0741085	0.0741085		0.24623	0	0.285664	0.177298	0.089377		0.0329202	0.0564404	0.0402442	0.0432016	0.00694882		0.171342	0.0272715	0.161105	0.119906	0.0464114		0.165943	0.184265	0.230144	0.193451	0.0190938		0.140532	0	0	0.0468439	0.0468439		0.0324221	0
chr1	60613698	60613803	Gm23762	ENSMUSG00000088973	0	0	0	0	0	0		0	0	0	0	0		0	0	0	0	0		0	0	0	0	0		0	0	0	0	0		0	0	0	0	0		0	0	0	0	0		0	0
chr1	60700872	60701937	Gm11577	ENSMUSG00000084151	5	0	0	1.06616	0.355385	0.355385		1.40154	0	1.78926	1.0636	0.54345		0	1.16466	0.285664	0.48344	0.350449		0.362123	0.790165	0.523175	0.558488	0.12482		0.485468	0.463616	0.52359	0.490891	0.0175241		0.290401	0.294825	0.978113	0.521113	0.228504		0.365383	0.0981008	0.352442	0.271975	0.0870173		0.648442	0.117274
chr1	60703918	60705656	Eif4a-ps4	ENSMUSG00000082209	8	0	0.605982	0	0.201994	0.201994		0.875964	0.222325	0.596419	0.564903	0.189346		1.77286	1.47523	1.99965	1.74925	0.151845		1.81061	1.29813	1.3683	1.49235	0.160417		1.94187	1.82719	1.93326	1.90077	0.0368747		1.90835	1.84265	2.01376	1.92159	0.0498366		1.79881	1.96202	2.46709	2.07597	0.201156		2.56135	2.63867
chr1	60716800	60773359	Cd28	ENSMUSG00000026012	121	11.6902	17.5735	10.6616	13.3084	2.15312		11.3875	6.66976	12.5248	10.194	1.79245		6.99294	9.31726	8.14142	8.15054	0.670988		11.2587	11.5703	12.2745	11.7012	0.300442		10.4518	9.87229	11.8009	10.7084	0.571327		7.09408	13.2671	13.6361	11.3324	2.12184		11.6641	9.61388	9.01244	10.0968	0.802662		9.30514	11.4636
chr1	60776665	60781834	Gm11579	ENSMUSG00000086795	14	0	1.21196	1.06616	0.759374	0.382013		2.97828	4.44651	1.78926	3.07135	0.768493		3.59496	4.03748	5.28478	4.30574	0.505914		2.69946	3.44286	2.85734	2.99989	0.226128		2.59868	3.24531	3.26237	3.03545	0.218441		3.15292	3.05881	4.1426	3.45144	0.346644		2.44525	3.33543	3.57477	3.11848	0.343632		3.0801	3.01981
chr1	60778843	60803790	2310016D23Rik	ENSMUSG00000085965	59	3.50705	3.02991	4.26462	3.60053	0.359482		4.55501	5.78046	2.38567	4.24038	0.992537		5.95878	7.29852	8.35567	7.20432	0.693525		6.28777	6.94216	6.39883	6.54292	0.20218		5.48294	5.83611	6.68584	6.00163	0.356975		5.68356	6.00705	8.34273	6.67778	0.837697		6.09908	5.46095	6.84744	6.13582	0.400668		5.67387	5.42393
chr1	60792490	60793832	Gm11609	ENSMUSG00000083118	3	0	0.605982	0	0.201994	0.201994		0	0	0	0	0		0	1.00937	0.285664	0.431678	0.300387		0.362123	0.169321	0	0.177148	0.104609		0.228456	0.190901	0.362485	0.260614	0.0520767		0.0414858	0.368531	0.172608	0.194208	0.0950255		0.140532	0.0981008	0.151046	0.129893	0.0161833		0.16211	0.351823
chr1	60809116	60809942	Gm11581	ENSMUSG00000083355	2	0	0	0	0	0		0	0.444651	0.596419	0.347023	0.178957		0.0492461	1.08701	0.499912	0.545391	0.300439		0.592564	0.395082	0.563419	0.517022	0.0615475		0.599696	0.518159	0.563866	0.560574	0.0235952		0.124458	0.773915	0.345217	0.41453	0.190658		0.337276	0.457804	0.453139	0.416073	0.0394215		0.259377	0.527734
chr1	60887000	60915832	Ctla4	ENSMUSG00000026011	73	5.84508	2.42393	3.19847	3.82249	1.03571		4.20463	7.78139	5.96419	5.9834	1.03257		3.79195	2.63989	3.1423	3.19138	0.333475		2.66654	3.10422	3.01832	2.92969	0.133893		2.82714	1.85446	2.25547	2.31236	0.282224		2.19875	2.72713	3.62477	2.85022	0.416233		2.89495	1.76581	2.41674	2.35917	0.327223		2.7883	2.14025
chr1	60900898	60901422	Rpl18-ps1	ENSMUSG00000081382	0	0	0	0	0	0		0	0	0	0	0		0	0	0	0	0		0.0329202	0.0564404	0	0.0297869	0.0163681		0.028557	0	0	0.00951899	0.00951899		0	0.0368531	0.0575361	0.0314631	0.0168265		0.0281064	0	0.100698	0.0429347	0.0299995		0	0
chr1	60948230	60948465	Gm11582	ENSMUSG00000080800	1	0	0	0	0	0		0.525578	0.222325	0	0.249301	0.15232		0.344723	0.776438	0.571328	0.564163	0.124677		0.559644	0.790165	0.442687	0.597499	0.102078		0.428354	0.409073	0.241657	0.359695	0.0592808		0.663773	0.589649	0.345217	0.53288	0.0962405		0.281064	0.130801	0.251744	0.221203	0.0459865		0.453909	0.41046
chr1	60977927	61000320	Icos	ENSMUSG00000026009	53	1.16902	0.605982	2.13231	1.30244	0.445635		0.350385	1.7786	3.57851	1.9025	0.933936		1.52663	0.465863	1.07124	1.02124	0.307235		1.38265	0.733725	1.04635	1.05424	0.18737		0.856709	0.763603	1.04718	0.889164	0.0834547		1.03715	1.32671	1.49594	1.2866	0.133952		0.843191	0.555905	1.76221	1.05377	0.363799		0.680864	0.938194
chr1	61075674	61076225	Rpl17-ps1	ENSMUSG00000082804	4	1.16902	1.21196	0	0.79366	0.397024		0	0.889302	0	0.296434	0.296434		0.0984922	0	0.071416	0.0566361	0.0293769		0.131681	0.112881	0.0402442	0.0949353	0.0278789		0	0.0545431	0.120828	0.0584572	0.034935		0.248915	0.0368531	0.230144	0.171971	0.0677758		0	0.196202	0.100698	0.0989664	0.0566452		0	0.146593
chr1	61121378	61124004	Gm11590	ENSMUSG00000082661	8	0	0	0	0	0		0.175193	0.222325	0	0.132506	0.0676357		0	0	0.214248	0.071416	0.071416		0.164601	0	0.201221	0.121941	0.0618801		0.142785	0.109086	0.120828	0.124233	0.0098758		0.165943	0.221118	0.230144	0.205735	0.0200659		0.112425	0.0327003	0.201395	0.115507	0.0487224		0.0324221	0.0879557
chr1	61196541	61197242	Gm11591	ENSMUSG00000080785	4	0	0	0	0	0		0	0.444651	0	0.148217	0.148217		0	0	0.071416	0.0238053	0.0238053		0.131681	0	0.120733	0.0841379	0.0421875		0.114228	0.0545431	0.0805523	0.0831077	0.0172768		0.165943	0	0.172608	0.112851	0.0564581		0.0562127	0.0654005	0.251744	0.124452	0.0637011		0	0
chr1	61306636	61307746	Gm11587	ENSMUSG00000085248	0	0	0.605982	0	0.201994	0.201994		0	0	0.596419	0.198806	0.198806		0	0	0	0	0		0.0329202	0	0.0804885	0.0378029	0.0233629		0	0.0818146	0.0805523	0.0541223	0.0270636		0	0	0	0	0		0	0	0.100698	0.0335659	0.0335659		0.0648442	0
chr1	61378432	61395904	9530026F06Rik	ENSMUSG00000085447	51	4.67606	5.45384	2.13231	4.0874	1.003		1.57673	3.33488	7.75344	4.22169	1.83737		2.36381	1.55288	2.35673	2.09114	0.269139		2.66654	2.37049	2.53539	2.52414	0.0856455		2.11322	2.29081	2.41657	2.27353	0.087996		1.49349	2.57972	3.27956	2.45092	0.519599		2.89495	2.19092	2.56779	2.55122	0.203406		2.23712	2.22821
chr1	61440101	61469475	Gm11588	ENSMUSG00000086408	71	3.50705	2.42393	6.39694	4.1093	1.18578		0.875964	2.44558	2.38567	1.90241	0.513512		1.2804	1.2423	2.14248	1.55506	0.293916		2.83114	2.37049	2.25368	2.4851	0.176274		2.14177	2.20899	2.98044	2.44373	0.269052		1.90835	2.06377	2.41652	2.12955	0.150336		2.33283	2.22362	1.91326	2.15657	0.125674		2.13986	2.28685
chr1	61470441	61470543	Gm25839	ENSMUSG00000089546	0	0	0	0	0	0		0	0	0	0	0		0	0	0	0	0		0	0	0	0	0		0	0	0	0	0		0	0	0	0	0		0	0	0	0	0		0	0
chr1	61616943	61621149	4930587A21Rik	ENSMUSG00000086009	9	0	0	2.13231	0.710771	0.710771		0	0	0	0	0		1.03417	2.17403	0.71416	1.30745	0.443026		0.559644	1.07237	1.12684	0.919616	0.180672		0.65681	0.654517	1.12773	0.81302	0.157358		0.539316	1.43727	0.805505	0.927364	0.266281		1.03994	0.327003	0.805581	0.724173	0.209792		0.486331	0.938194
chr1	61638824	62642284	Pard3b	ENSMUSG00000052062	2274	217.437	126.65	215.364	186.484	29.9226		128.066	158.963	155.069	147.366	9.71519		156.997	169.729	225.246	183.991	20.9526		264.547	242.694	277.404	261.548	10.1315		269.235	234.508	278.228	260.657	13.3297		213.279	284.727	320.476	272.827	31.512		288.624	264.349	283.061	278.678	7.3423		244.495	248.27
chr1	61767415	61851540	4930448K12Rik	ENSMUSG00000085842	169	10.5211	4.84786	14.9262	10.0984	2.91703		6.30694	11.1163	5.36777	7.59699	1.7804		5.61405	10.3266	12.0693	9.33666	1.92809		13.8594	11.1187	14.6891	13.2224	1.07877		14.7354	9.76321	14.5397	13.0128	1.62576		10.5789	14.8149	20.1952	15.1963	2.78252		15.7396	15.6307	17.8738	16.4147	0.730238		12.3852	11.7274
chr1	62131195	62136109	Gm12747	ENSMUSG00000085019	13	1.16902	0.605982	5.33078	2.36859	1.48999		0.350385	0.889302	1.19284	0.810841	0.246339		0	1.08701	0.999824	0.695612	0.348716		1.38265	1.41101	1.97197	1.58854	0.191887		1.05661	0.409073	1.44994	0.971874	0.303445		0.829717	1.76895	1.55347	1.38405	0.284059		1.15236	1.17721	1.51046	1.28001	0.11545		0.972663	0.82092
chr1	62456725	62499261	Gm11610	ENSMUSG00000085400	86	5.84508	2.42393	1.06616	3.11172	1.42177		1.22635	2.22325	4.77135	2.74032	1.0555		1.67437	3.33868	4.99912	3.33739	0.959773		5.76104	6.49064	8.12934	6.79367	0.700256		6.85367	6.49062	6.64557	6.66329	0.105176		3.8167	7.40747	8.74548	6.65655	1.47152		8.74108	6.37655	7.14953	7.42239	0.696079		6.32231	5.86371
chr1	62656695	62657788	Gm11600	ENSMUSG00000081950	5	2.33803	0.605982	0	0.981337	0.700539		0	0.222325	0.596419	0.272915	0.174019		0	0	0.071416	0.0238053	0.0238053		0.0987607	0.282202	0.0804885	0.153817	0.0644087		0.142785	0.409073	0.281933	0.27793	0.0768968		0.0414858	0.110559	0.28768	0.146575	0.0733162		0.281064	0.196202	0.251744	0.243003	0.0248843		0.259377	0.0293186
chr1	62660839	62661716	Gm11599	ENSMUSG00000084333	5	0	0	0	0	0		0.875964	0.889302	1.19284	0.986034	0.103473		0.344723	0.388219	0.71416	0.482367	0.116575		0.296282	0.507963	0.160977	0.321741	0.100972		0.456911	0.599974	0.563866	0.54025	0.0429534		0.248915	0.515943	0.172608	0.312489	0.104085		0.421595	0.425104	0.251744	0.366148	0.0572107		0.291799	0.20523
chr1	62703285	62818695	Nrp2	ENSMUSG00000025969	436	49.0986	56.9623	42.6462	49.5691	4.13939		20.6727	27.5683	72.1666	40.1359	16.1386		14.2814	14.3641	24.9956	17.8804	3.5577		19.9497	23.8178	22.8185	22.1953	1.1593		20.2754	18.5992	22.1519	20.3422	1.02612		15.8061	20.4535	26.6392	20.9663	3.13774		20.9954	18.3122	25.6275	21.645	2.1366		16.9892	18.3241
chr1	62958418	63114667	Ino80d	ENSMUSG00000040865	504	47.9296	40.6008	73.5648	54.0317	9.99304		78.6615	79.1478	51.292	69.7005	9.2053		107.406	99.9276	111.052	106.128	3.27419		114.003	107.97	117.795	113.256	2.86056		117.797	108.404	121.272	115.824	3.84321		112.759	118.372	116.28	115.804	1.63794		121.082	126.321	119.176	122.193	2.1362		112.57	114.518
chr1	63032706	63032819	Gm24942	ENSMUSG00000088953	3	0	0	0	0	0		0	0	0	0	0		0	0	0	0	0		0	0	0	0	0		0	0	0	0	0		0	0.110559	0.0575361	0.0560318	0.0319246		0	0	0	0	0		0.0324221	0
chr1	63038214	63038581	Gm11601	ENSMUSG00000081617	0	0	0	0	0	0		0	0	0	0	0		0	0	0	0	0		0	0	0	0	0		0	0	0	0	0		0	0	0	0	0		0	0	0	0	0		0	0
chr1	63073774	63074019	Gm11603	ENSMUSG00000081429	2	0	0	0	0	0		0	0.222325	1.19284	0.471721	0.366226		0.0492461	0.232931	0.428496	0.236891	0.109498		0.493804	0.282202	0.563419	0.446475	0.0845593		0.65681	0.736331	0.362485	0.585209	0.113703		0.124458	0.589649	0.402753	0.372286	0.13515		0.477808	0.850207	0.402791	0.576935	0.138341		0.486331	0.557053
chr1	63114471	63158290	Gm11602	ENSMUSG00000084799	174	16.3662	24.2393	26.6539	22.4198	3.10602		90.5746	92.4874	29.2245	70.7622	20.7762		83.9646	80.0508	92.4837	85.4997	3.67023		90.8928	83.1366	80.1665	84.732	3.1975		89.7831	95.3685	81.6801	88.9439	3.97374		95.3759	88.0789	71.0571	84.8373	7.20492		83.4759	98.1989	77.6882	86.4543	6.10534		93.6026	95.6078
chr1	63143596	63176822	Ndufs1	ENSMUSG00000025968	126	9.35212	9.08974	18.1247	12.1888	2.96887		32.4107	25.1228	8.34986	21.9611	7.12338		37.7225	42.3935	39.3502	39.8221	1.3689		50.0058	45.378	45.1943	46.8594	1.57412		51.2026	53.9704	45.5926	50.2552	2.4644		48.414	50.9678	42.9795	47.4537	2.35549		49.5234	54.8711	44.4077	49.6007	3.02077		47.6929	50.5745
chr1	63176825	63180486	Eef1b2	ENSMUSG00000025967	12	3.50705	0.605982	0	1.37101	1.08225		6.83252	6.00279	2.38567	5.07366	1.36517		8.32259	5.04685	11.9979	8.45577	2.0077		7.20953	8.40961	7.52567	7.71494	0.359126		7.99595	7.2815	7.61219	7.62988	0.206434		9.58323	8.9553	8.17012	8.90288	0.408769		5.64938	7.03056	6.99849	6.55947	0.455143		8.59186	7.15373
chr1	63177983	63178158	uc_338	ENSMUSG00000098850	2	0	0.605982	0	0.201994	0.201994		0	0.222325	0	0.0741085	0.0741085		1.03417	0	0.785576	0.606581	0.311665		0.855926	0.338642	0.804885	0.666484	0.164582		0.771038	0.599974	0.845799	0.738937	0.0727563		1.53498	0.847621	0.863041	1.08188	0.226592		0.899403	0.555905	1.00698	0.820761	0.136021		1.13477	1.08479
chr1	63178677	63178754	Gm26457	ENSMUSG00000064612	0	0	0	0	0	0		0	0	0	0	0		0	0	0	0	0		0	0	0	0	0		0	0	0	0	0		0	0	0	0	0		0	0	0	0	0		0	0
chr1	63179004	63179135	Snora41	ENSMUSG00000064602	0	0	0	0	0	0		0	0	0	0	0		0	0	0	0	0		0	0	0	0	0		0	0	0	0	0		0	0	0	0	0		0	0	0	0	0		0	0
chr1	63182691	63214543	Gpr1	ENSMUSG00000046856	122	18.7042	8.48375	10.6616	12.6165	3.10811		7.88367	6.44744	11.9284	8.75316	1.64085		9.35676	5.12449	8.78417	7.75514	1.32567		10.3699	9.31266	9.61837	9.76697	0.314106		9.2239	9.70866	8.65938	9.19731	0.303195		9.50026	9.13956	10.8743	9.83805	0.528495		9.7248	8.92717	11.0767	9.90957	0.627366		8.49459	9.64581
chr1	63198031	63198156	Gm23611	ENSMUSG00000094290	2	1.16902	0	0	0.389672	0.389672		1.05116	0.222325	0	0.424494	0.319837		0.492461	0.388219	0.35708	0.412587	0.0409363		0.493804	0.395082	0.563419	0.484102	0.0488362		0.514025	0.545431	0.362485	0.47398	0.0564798		0.290401	0.442237	0.460289	0.397642	0.0538733		0.337276	0.425104	0.553837	0.438739	0.0628864		0.518754	0.703645
chr1	63200313	63207614	Gm11607	ENSMUSG00000086730	33	2.33803	0.605982	2.13231	1.69211	0.5463		0.700771	1.11163	3.57851	1.79697	0.898632		1.77286	0.465863	1.28549	1.17474	0.381339		1.11929	1.35457	1.44879	1.30755	0.0979819		0.885266	0.763603	0.644419	0.764429	0.0695278		0.746745	0.773915	1.26579	0.928818	0.16867		1.12425	0.817507	1.15802	1.03326	0.108317		0.745708	0.996831
chr1	63266848	63273120	Gm11608	ENSMUSG00000087561	7	0	0	0	0	0		0	0	0.596419	0.198806	0.198806		0	0	0.071416	0.0238053	0.0238053		0.0329202	0.0564404	0.120733	0.0700311	0.0262443		0.0571139	0.0545431	0.0402762	0.0506444	0.00523696		0	0.0368531	0.172608	0.0698204	0.0524835		0.0281064	0	0.151046	0.0597176	0.0463796		0.0648442	0
chr1	63273226	63273363	Gm24513	ENSMUSG00000092705	0	0	0	0	0	0		0	0	0	0	0		0	0	0	0	0		0	0	0	0	0		0	0	0	0	0		0	0	0	0	0		0	0	0	0	0		0	0
chr1	63273265	63314576	Zdbf2	ENSMUSG00000027520	86	5.84508	6.05982	6.39694	6.10061	0.160609		1.05116	1.11163	3.57851	1.91376	0.832556		4.08743	3.57162	4.49921	4.05275	0.268333		4.77343	3.2171	4.70858	4.23304	0.508313		4.82613	4.74525	4.06789	4.54642	0.240401		4.6879	4.01699	4.66042	4.4551	0.219202		5.28399	5.10124	5.23628	5.20717	0.0547262		5.09027	5.04279
chr1	63300280	63300383	Gm23448	ENSMUSG00000094214	0	0	0	0	0	0		0	0	0	0	0		0	0	0	0	0		0	0	0	0	0		0	0	0	0	0		0	0	0	0	0		0	0	0	0	0		0	0
chr1	63357434	63358050	Gm11606	ENSMUSG00000083039	2	0	0	0	0	0		0	0	0	0	0		0	0	0.214248	0.071416	0.071416		0	0.0564404	0.160977	0.0724724	0.0471564		0.028557	0	0	0.00951899	0.00951899		0.0414858	0.110559	0.28768	0.146575	0.0733162		0	0	0.0503488	0.0167829	0.0167829		0.0972663	0
chr1	63364720	63365365	Gm11605	ENSMUSG00000081643	7	0	3.63589	6.39694	3.34428	1.85238		0.875964	1.11163	3.57851	1.85537	0.864254		1.72361	1.08701	0.785576	1.19873	0.27649		1.18513	0.846605	0.724396	0.91871	0.137802		1.08516	0.790874	0.966628	0.947556	0.0854878		0.954174	0.589649	1.4384	0.994075	0.245825		0.786978	0.817507	0.85593	0.820138	0.0199482		0.972663	0.908875
chr1	63445891	63596515	Adam23	ENSMUSG00000025964	389	12.8592	18.1795	31.9847	21.0078	5.69929		7.70848	10.6716	30.4173	16.2658	7.12728		3.84119	5.43507	8.99841	6.09156	1.52452		7.30829	6.26488	7.60616	7.05978	0.406644		6.31109	5.89065	5.79977	6.0005	0.157494		4.64641	6.96523	8.91809	6.84325	1.23464		5.14346	6.24575	6.64604	6.01175	0.44926		5.77113	6.77259
chr1	63575488	63575590	Gm22281	ENSMUSG00000087823	0	0	0	0	0	0		0	0	0	0	0		0	0	0	0	0		0	0	0	0	0		0	0	0	0	0		0	0	0	0	0		0	0	0	0	0		0	0
chr1	63622851	63686927	Dytn	ENSMUSG00000069085	167	3.50705	8.48375	21.3231	11.1046	5.30738		5.60617	11.5609	7.75344	8.30684	1.74112		4.62913	4.03748	6.92735	5.19799	0.881388		6.48529	6.37776	7.96836	6.9438	0.513218		6.65377	6.54517	5.96087	6.3866	0.215162		5.22722	6.33873	8.17012	6.57869	0.857975		6.29582	6.63816	7.60267	6.84555	0.391247		5.67387	5.30666
chr1	63671468	63671971	Gm12748	ENSMUSG00000083066	2	0	0	0	0	0		0	0	0	0	0		0	0	0	0	0		0.0987607	0.0564404	0.0804885	0.0785632	0.0122547		0	0	0.120828	0.0402762	0.0402762		0.124458	0	0.115072	0.0798432	0.0400134		0	0	0	0	0		0.0324221	0
chr1	63698819	63730318	Mdh1b	ENSMUSG00000025963	88	10.5211	0.605982	5.33078	5.48597	2.86331		1.22635	1.55628	10.7355	4.50605	3.1162		0.147738	3.02811	3.71363	2.29649	1.09245		2.96282	2.82202	2.85734	2.88073	0.0422951		2.11322	1.93628	3.70541	2.58497	0.562544		2.03281	2.39545	4.1426	2.85695	0.651292		2.72632	1.96202	2.86988	2.51941	0.281759		1.97775	2.66799
chr1	63730614	63754655	Fastkd2	ENSMUSG00000025962	34	3.50705	0	4.26462	2.59056	1.31361		12.0883	10.8939	1.19284	8.05836	3.45003		7.38691	8.1526	5.92753	7.15568	0.652646		4.90512	5.19251	4.42687	4.8415	0.2233		4.1122	6.43608	4.83314	5.12714	0.686763		5.01979	5.3437	5.92622	5.4299	0.26519		4.66565	4.51264	5.63907	4.93912	0.35275		5.34965	5.24802
chr1	63754907	63769267	4933402D24Rik	ENSMUSG00000025961	41	0	0.605982	1.06616	0.557379	0.308731		1.40154	2.00093	1.78926	1.73058	0.175498		1.57587	2.09638	2.71381	2.12869	0.32889		1.74477	3.32998	2.29392	2.45623	0.46475		2.54157	1.36358	2.6985	2.20122	0.421263		2.07429	2.4323	2.47405	2.32688	0.126869		2.81064	1.24261	2.21535	2.08953	0.457		1.68595	1.78843
chr1	63844827	63845578	Gm13751	ENSMUSG00000080817	3	0	0	0	0	0		0	0	0.596419	0.198806	0.198806		0	0	0	0	0		0	0.169321	0.0804885	0.0832698	0.0488986		0	0	0	0	0		0	0.0737062	0.230144	0.101283	0.0678527		0	0	0.0503488	0.0167829	0.0167829		0.0324221	0
chr1	63917848	63935932	Gm13754	ENSMUSG00000082373	47	0	1.81795	1.06616	0.961368	0.527405		2.4527	3.11256	1.78926	2.4515	0.382004		5.22009	3.7269	5.07054	4.67251	0.474769		3.91751	5.36183	5.51346	4.93093	0.5086		3.68385	3.10895	5.43728	4.07669	0.700244		3.2359	4.93831	5.06318	4.41246	0.589386		3.963	3.85863	4.4307	4.08411	0.175893		4.05276	3.43027
chr1	63964727	63968999	Gm13749	ENSMUSG00000044689	9	0	0	2.13231	0.710771	0.710771		0.175193	0	0.596419	0.257204	0.176987		0.295477	0.931726	1.21407	0.813758	0.271656		1.44849	0.733725	0.684152	0.955456	0.246932		1.05661	1.09086	1.44994	1.19914	0.125792		0.705259	1.14245	1.09319	0.980297	0.138252		1.06804	0.915608	0.906279	0.963309	0.0524353		1.13477	0.674327
chr1	64029447	64122282	Klf7	ENSMUSG00000025959	280	17.5352	27.2692	18.1247	20.9764	3.15102		56.4121	54.2474	35.1887	48.616	6.7427		53.038	54.1954	57.4899	54.9078	1.33358		45.2324	53.3361	51.5529	50.0405	2.45853		42.7212	41.6164	48.6536	44.3304	2.18501		41.4858	46.4349	45.2234	44.3814	1.4894		46.6284	38.9133	39.7756	41.7724	2.44072		49.6058	46.0301
chr1	64029463	64032927	Gm26649	ENSMUSG00000097272	6	0	1.21196	0	0.403988	0.403988		1.40154	0.444651	0.596419	0.814204	0.296919		1.82211	0.698794	1.28549	1.2688	0.324379		1.34973	1.52389	1.3683	1.41397	0.0552185		0.856709	1.3363	1.32911	1.17404	0.15868		1.61795	1.76895	1.03565	1.47418	0.223557		0.702659	1.01371	0.654535	0.790301	0.112564		1.45899	1.17274
chr1	64042438	64042501	mmu-mir-6899	ENSMUSG00000098487	0	0	0	0	0	0		0	0	0	0	0		0	0	0	0	0		0	0	0	0	0		0.0571139	0	0	0.019038	0.019038		0	0	0	0	0		0	0	0	0	0		0	0
chr1	64078654	64090782	Gm13748	ENSMUSG00000086836	38	7.01409	2.42393	0	3.14601	2.05673		11.7379	14.0065	4.17493	9.97311	2.97214		11.7698	7.68674	12.4978	10.6515	1.49718		10.8308	11.9654	10.1415	10.9792	0.531695		8.25296	7.60876	9.66628	8.50933	0.60763		8.25568	8.88159	8.80302	8.64676	0.196852		9.35942	6.96516	7.45162	7.9254	0.730631		8.72154	8.35579
chr1	64150201	64150665	Gm13750	ENSMUSG00000086721	3	0	0	1.06616	0.355385	0.355385		0	0	0	0	0		0	0	0	0	0		0.131681	0.112881	0.0402442	0.0949353	0.0278789		0.028557	0.190901	0.0805523	0.100003	0.0478631		0	0.221118	0.172608	0.131242	0.0670987		0.0281064	0.0981008	0	0.0420691	0.0291671		0.0324221	0.20523
chr1	64396334	64396403	Gm25748	ENSMUSG00000093228	0	0	0	0	0	0		0	0	0	0	0		0	0	0	0	0		0	0	0	0	0		0	0	0	0	0		0	0	0	0	0		0	0	0	0	0		0	0
chr1	64532804	64604547	Creb1	ENSMUSG00000025958	174	17.5352	10.9077	19.1908	15.8779	2.53065		28.3812	27.7907	14.9105	23.6941	4.39514		44.4692	45.2664	47.4202	45.7186	0.881379		55.9315	52.2638	55.6175	54.6043	1.17375		60.9977	55.1703	60.4545	58.8742	1.85856		51.5669	56.3484	48.6755	52.1969	2.23724		58.0396	63.6347	52.6145	58.0963	3.18139		52.3293	55.3828
chr1	64606473	64617242	Mettl21a	ENSMUSG00000025956	39	4.67606	6.66581	9.5954	6.97909	1.42871		9.46041	15.5628	8.34986	11.1243	2.24225		16.1527	17.6252	18.4967	17.4249	0.684031		15.8676	17.948	16.0977	16.6378	0.658495		17.9909	18.4901	17.6007	18.0272	0.257394		17.4655	18.4265	13.4059	16.4327	1.53859		17.4259	18.8354	14.6515	16.9709	1.22901		16.9892	17.7084
chr1	64679871	64690659	2810408I11Rik	ENSMUSG00000087213	23	3.50705	0	4.26462	2.59056	1.31361		4.55501	5.55813	0	3.37105	1.71022		3.15175	4.11512	6.64169	4.63619	1.0406		6.78157	7.16792	6.35859	6.76936	0.233715		5.88273	6.54517	7.41081	6.61291	0.442417		4.85384	7.33376	7.07694	6.42151	0.787334		5.64938	4.61074	5.53837	5.26616	0.329275		6.90591	5.10143
chr1	64690455	64725644	Ccnyl1	ENSMUSG00000070871	90	7.01409	7.87777	11.7277	8.87319	1.44888		59.7407	64.919	14.314	46.3246	16.0749		64.0692	77.178	59.4181	66.8884	5.31709		53.66	59.1495	52.3175	55.0423	2.08983		52.7447	52.934	57.3935	54.3574	1.51904		60.2374	53.8055	45.0508	53.0312	4.40108		47.2468	56.2118	44.6091	49.3559	3.5115		53.5613	53.8875
chr1	64730560	64737750	Fzd5	ENSMUSG00000045005	33	2.33803	6.66581	9.5954	6.19975	2.10794		66.0477	51.8018	13.1212	43.6569	15.812		38.1657	48.5274	43.5638	43.419	2.99203		24.5256	32.7918	23.0599	26.7925	3.02938		22.303	24.7353	20.8631	22.6338	1.12998		28.1274	22.5909	19.1595	23.2926	2.61247		18.9999	20.405	17.9745	19.1265	0.704457		25.6135	20.8162
chr1	64785983	64956824	Plekhm3	ENSMUSG00000051344	590	42.0845	50.9025	59.7047	50.8973	5.08651		141.906	130.505	81.7093	118.04	18.4612		165.565	159.558	164.114	163.079	1.80969		162.758	166.668	165.967	165.131	1.20385		164.203	154.602	172.503	163.769	5.17197		157.231	164.475	163.172	161.626	2.22945		161.415	158.302	148.781	156.166	3.80031		156.015	154.567
chr1	64934402	64934780	Rpl31-ps24	ENSMUSG00000097264	0	0	0	0	0	0		0	0	0	0	0		0	0	0	0	0		0	0	0	0	0		0	0	0	0	0		0	0	0	0	0		0	0	0	0	0		0	0
chr1	64993924	64994631	Rpl10a-ps1	ENSMUSG00000084416	2	0	1.21196	0	0.403988	0.403988		0.350385	0.222325	0	0.190904	0.10236		0.689445	1.39759	0.499912	0.862315	0.273172		1.11929	0.733725	1.08659	0.979869	0.123434		0.713924	1.63629	0.52359	0.957935	0.3436		1.70092	0.810768	0.517825	1.00984	0.355739		0.92751	0.588605	1.40977	0.975294	0.23825		1.55626	1.43661
chr1	65001307	65001462	Gm24788	ENSMUSG00000077471	2	0	0	0	0	0		0	0.222325	0	0.0741085	0.0741085		0	0	0.071416	0.0238053	0.0238053		0.131681	0.169321	0.120733	0.140578	0.0147148		0.028557	0.0272715	0.120828	0.0588857	0.0309736		0	0.110559	0.460289	0.190283	0.138724		0.0843191	0	0.0503488	0.0448893	0.0244934		0.226955	0.0879557
chr1	65012689	65032759	Akr1cl	ENSMUSG00000025955	59	2.33803	6.05982	0	2.79928	1.76446		4.20463	5.78046	8.34986	6.11165	1.20803		5.17084	4.19277	3.9993	4.4543	0.362597		6.94617	6.49064	6.43908	6.6253	0.161126		6.3682	6.54517	5.67894	6.19744	0.264234		4.77087	6.67041	7.42215	6.28781	0.788904		7.47629	6.67086	6.3943	6.84715	0.324543		6.1602	6.36213
chr1	65028080	65028732	Gm8550	ENSMUSG00000090042	0	0	0	0	0	0		0	0	0	0	0		0	0	0	0	0		0	0	0	0	0		0	0	0	0	0		0	0	0	0	0		0	0	0	0	0		0	0
chr1	65048554	65051149	Cryge	ENSMUSG00000070870	7	1.16902	1.21196	0	0.79366	0.397024		1.05116	0	2.38567	1.14561	0.690302		0.0492461	0.0776438	0.428496	0.185129	0.121959		0.0658405	0.282202	0.0804885	0.142844	0.0698073		0.0571139	0.0818146	0.281933	0.140287	0.071181		0.0829717	0.221118	0.172608	0.158899	0.0404643		0.168638	0.359703	0.151046	0.226463	0.0668135		0.0324221	0.263867
chr1	65061872	65063452	Crygd	ENSMUSG00000067299	8	0	0.605982	2.13231	0.912765	0.63437		0.350385	0.222325	0.596419	0.38971	0.109767		0.541707	0.0776438	0.428496	0.349282	0.139696		0.526724	0.451523	0.442687	0.473644	0.026662		0.314127	0.163629	0.483314	0.320357	0.0923376		0.373373	0.331678	0.460289	0.388446	0.0378841		0.477808	0.261602	0.151046	0.296819	0.0959573		0.324221	0.0293186
chr1	65071525	65073689	Crygc	ENSMUSG00000025952	7	3.50705	2.42393	0	1.97699	1.03677		0.350385	0.666976	0.596419	0.537927	0.0959572		0	0	0.499912	0.166637	0.166637		0.296282	0.338642	0.241465	0.29213	0.0281292		0.37124	0.218172	0.52359	0.371001	0.0881666		0.165943	0.331678	0.402753	0.300125	0.0701578		0.365383	0.228902	0.402791	0.332358	0.0528434		0.259377	0.146593
chr1	65080228	65082267	Crygb	ENSMUSG00000073658	6	0	0	0	0	0		0	0	0	0	0		0	0	0.35708	0.119027	0.119027		0.395043	0.338642	0.241465	0.32505	0.0448518		0.28557	0.163629	0.281933	0.243711	0.0400545		0.0829717	0.368531	0.863041	0.438181	0.227864		0.449702	0.0654005	0.402791	0.305964	0.121042		0.291799	0.263867
chr1	65100389	65103373	Cryga	ENSMUSG00000044429	10	0	1.81795	0	0.605982	0.605982		0.175193	0	1.19284	0.45601	0.371869		0.492461	0.621151	0.785576	0.633062	0.0848244		0.888846	0.507963	1.40855	0.935119	0.261004		0.37124	0.463616	1.36939	0.734749	0.318439		0.622288	0.921327	1.26579	0.936469	0.185918		1.26479	0.784807	0.453139	0.834244	0.235602		1.03751	0.850238
chr1	65100619	65123214	D630023F18Rik	ENSMUSG00000044816	66	3.50705	16.3615	2.13231	7.33363	4.53136		18.7456	16.8967	15.5069	17.0497	0.93807		19.9939	26.3213	20.425	22.2467	2.04107		18.1061	21.4473	18.2306	19.2614	1.09357		20.1612	20.3446	20.42	20.3086	0.0768432		21.863	18.6108	22.0939	20.8559	1.12452		20.6582	17.7889	19.4346	19.2939	0.831255		24.9974	18.9984
chr1	65158616	65186479	Idh1	ENSMUSG00000025950	85	4.67606	7.27179	13.86	8.60263	2.73341		84.0925	93.8213	22.0675	66.6604	22.4727		101.989	82.3801	64.4886	82.9525	10.8291		62.8777	72.9209	52.6797	62.8261	5.8432		57.6851	57.6247	56.145	57.1516	0.50361		77.5785	63.0188	49.366	63.3211	8.14567		47.1062	56.5388	43.3	48.9817	3.93507		70.5505	58.0214
chr1	65186750	65274012	Pikfyve	ENSMUSG00000025949	186	7.01409	7.27179	11.7277	8.6712	1.53007		11.3875	16.2298	10.7355	12.7843	1.73299		14.9708	18.3239	25.1384	19.4777	2.99129		33.3153	30.4213	33.6844	32.4737	1.03169		33.6115	31.9077	33.4695	32.9962	0.545818		28.5008	32.099	36.3053	32.3017	2.25524		34.9643	38.0304	33.8848	35.6265	1.24171		33.0381	30.4033
chr1	65282056	65389244	Pth2r	ENSMUSG00000025946	293	19.8733	17.5735	34.117	23.8546	5.17398		6.30694	13.7842	23.2603	14.4505	4.90535		9.75073	8.38553	8.71275	8.94967	0.411516		11.5221	11.0623	9.53788	10.7074	0.599644		11.1087	9.29959	10.3913	10.2665	0.525944		9.54174	9.50809	12.8305	10.6268	1.10192		9.94965	9.54848	9.76767	9.75527	0.115973		8.20279	10.3201
chr1	65550464	65551237	Gm5255	ENSMUSG00000082565	8	4.67606	3.63589	3.19847	3.83681	0.438214		1.92712	0.666976	4.77135	2.45515	1.21389		0	0	0.214248	0.071416	0.071416		0.197521	0.169321	0.160977	0.17594	0.0110564		0.028557	0.0272715	0.161105	0.072311	0.0443984		0.165943	0.0737062	0.230144	0.156598	0.0454009		0.112425	0	0.201395	0.104607	0.0582691		0.129688	0.0293186
chr1	65552682	65552994	Gm8805	ENSMUSG00000082774	0	0	0	0	0	0		0	0	0	0	0		0	0	0	0	0		0	0	0	0	0		0	0	0	0	0		0	0	0	0	0		0	0	0	0	0		0	0
chr1	65926522	65928307	Crygf	ENSMUSG00000025945	6	2.33803	2.42393	4.26462	3.00886	0.628371		0.525578	0.666976	0	0.397518	0.202907		0.0984922	0.0776438	0.428496	0.201544	0.113635		0.230442	0.112881	0.321954	0.221759	0.0605102		0.37124	0.136358	0.161105	0.222901	0.074513		0.0829717	0.294825	0.172608	0.183468	0.0613973		0.281064	0.130801	0.201395	0.20442	0.0434034		0.194533	0.117274
chr1	66032183	66032925	Gm8809	ENSMUSG00000081623	4	1.16902	0.605982	0	0.591666	0.337541		0.175193	0	0.596419	0.257204	0.176987		0	0	0	0	0		0.0329202	0.112881	0.0402442	0.0620151	0.0255206		0.028557	0	0	0.00951899	0.00951899		0	0	0.0575361	0.0191787	0.0191787		0	0	0	0	0		0.0648442	0
chr1	66033085	66033425	Gm15659	ENSMUSG00000083242	0	0	0	0	0	0		0	0	0	0	0		0	0	0	0	0		0	0	0	0	0		0	0	0	0	0		0	0	0	0	0		0	0	0	0	0		0	0
chr1	66062965	66063376	Gm8812	ENSMUSG00000083289	0	0	1.81795	2.13231	1.31675	0.664601		0	0	0.596419	0.198806	0.198806		0.0492461	0	0.071416	0.0402207	0.0211041		0	0	0	0	0		0	0	0.0402762	0.0134254	0.0134254		0	0.0368531	0	0.0122844	0.0122844		0.0562127	0	0	0.0187376	0.0187376		0	0
chr1	66175273	66442583	Map2	ENSMUSG00000015222	527	99.3663	47.8726	72.4986	73.2458	14.8696		18.7456	25.3451	32.803	25.6312	4.06054		12.6562	12.8112	18.0682	14.5119	1.77873		14.9129	15.126	14.9709	15.0032	0.0636255		14.2499	13.9358	14.3786	14.1881	0.131522		13.4414	13.3408	16.6855	14.4892	1.0985		14.3342	14.1919	15.2557	14.594	0.333412		12.7095	13.6918
chr1	66305889	66306025	Gm24729	ENSMUSG00000088850	0	0	0	0	0	0		0	0	0	0	0		0	0	0	0	0		0	0	0	0	0		0	0	0	0	0		0	0	0	0	0		0	0	0	0	0		0	0
chr1	66322276	66328796	Gm10558	ENSMUSG00000073656	12	0	1.21196	0	0.403988	0.403988		0.350385	0.444651	0	0.265012	0.135271		0	0	0.071416	0.0238053	0.0238053		0.131681	0.169321	0.160977	0.153993	0.0114131		0.142785	0.218172	0.281933	0.214297	0.0402154		0	0.184265	0.28768	0.157315	0.0841323		0.196744	0	0.251744	0.149496	0.0764157		0.0648442	0.0586371
chr1	66436082	66436232	Gm25411	ENSMUSG00000065694	0	0	0	0	0	0		0	0	0	0	0		0	0	0	0	0		0	0	0	0	0		0	0	0	0	0		0	0	0	0	0		0	0	0	0	0		0	0
chr1	66468367	66699866	Unc80	ENSMUSG00000055567	524	32.7324	19.9974	33.0508	28.5936	4.29905		10.5116	27.7907	45.9242	28.0755	10.2237		9.94771	11.0254	13.1405	11.3712	0.937768		16.2297	15.4082	14.2465	15.2948	0.575308		13.4789	13.663	13.0092	13.3837	0.194653		10.6619	15.7731	17.2608	14.5653	1.9984		14.3905	16.1539	15.5578	15.3674	0.517898		12.4825	12.3431
chr1	66700831	66719805	Rpe	ENSMUSG00000026005	52	5.84508	2.42393	0	2.75633	1.69549		27.3301	31.1256	5.36777	21.2745	8.02846		25.1648	24.7684	23.7101	24.5477	0.434169		16.7893	21.5602	19.5989	19.3162	1.38448		16.5345	17.3447	18.8492	17.5761	0.678162		17.8804	16.9156	18.4115	17.7358	0.437861		15.0369	17.9525	15.5074	16.1656	0.903695		16.9892	13.5452
chr1	66719248	66817562	Kansl1l	ENSMUSG00000026004	163	9.35212	9.08974	18.1247	12.1888	2.96887		42.3966	42.6865	8.94628	31.3431	11.1987		54.5647	60.8728	57.2756	57.571	1.82697		70.7456	69.8167	66.8054	69.1226	1.1892		60.7978	59.6428	66.7376	62.3927	2.19787		61.5235	70.0577	59.78	63.7871	3.17546		59.9227	58.1084	49.0397	55.6903	3.36627		63.45	53.1839
chr1	66783913	66786445	Gm15789	ENSMUSG00000082057	7	0	0.605982	3.19847	1.26815	0.980884		1.22635	1.33395	0	0.853434	0.427846		1.08341	2.17403	1.57115	1.60953	0.315417		2.13982	2.14473	1.85123	2.04526	0.0970236		2.34167	2.48171	1.81243	2.21194	0.203804		2.48915	2.54286	1.84115	2.29106	0.225484		2.16419	1.92932	2.66849	2.254	0.218054		2.01017	2.40412
chr1	66830839	66863277	Acadl	ENSMUSG00000026003	98	11.6902	12.7256	9.5954	11.3371	0.920703		43.7982	36.6837	13.7176	31.3998	9.07651		42.3024	43.7911	40.9214	42.3383	0.828623		48.7549	49.0467	44.0272	47.2762	1.62671		49.0609	48.5161	43.2566	46.9445	1.85065		48.4969	44.5922	42.5192	45.2028	1.75243		42.1033	40.8753	39.3728	40.7838	0.789567		46.1691	41.8962
chr1	66849108	66849602	Gm15793	ENSMUSG00000082769	0	0	0	0	0	0		0.350385	0.666976	0.596419	0.537927	0.0959572		0.0984922	0.0776438	0.214248	0.130128	0.0424884		0.0987607	0.225761	0.201221	0.175248	0.0388941		0.171342	0.136358	0.402762	0.23682	0.083583		0.248915	0.110559	0.28768	0.215718	0.0537572		0.196744	0.261602	0.0503488	0.169565	0.0624794		0.259377	0.293186
chr1	66856641	66856703	Gm26010	ENSMUSG00000089420	0	0	0	0	0	0		0	0	0	0	0		0	0	0	0	0		0	0	0	0	0		0	0	0	0	0		0	0	0	0	0		0	0	0	0	0		0	0
chr1	66866797	66866926	Gm25832	ENSMUSG00000077328	0	0	0	0	0	0		0	0	0	0	0		0	0	0	0	0		0	0	0	0	0		0	0	0	0	0		0	0	0	0	0		0	0	0	0	0		0	0
chr1	66924295	66945404	Myl1	ENSMUSG00000061816	38	0	1.81795	4.26462	2.02752	1.23554		2.27751	3.55721	3.57851	3.13774	0.430162		1.03417	1.70816	3.78505	2.17579	0.827817		3.48955	4.12015	4.26589	3.95853	0.238235		3.25549	3.46348	4.14844	3.62247	0.269752		3.48481	4.38552	5.17825	4.34952	0.489184		4.18785	3.49893	4.33	4.00559	0.256633		3.27463	2.63867
chr1	66948563	66948940	Rpl31-ps14	ENSMUSG00000094191	0	0	0	0	0	0		0.175193	0.444651	0.596419	0.405421	0.123169		0.393969	0.543507	0.142832	0.360103	0.116898		0.296282	0.282202	0.321954	0.300146	0.0116369		0.37124	0.327258	0.322209	0.340236	0.0155706		0.207429	0.442237	0.230144	0.29327	0.0747715		0.365383	0.359703	0.151046	0.292044	0.0705178		0.226955	0.439778
chr1	66951829	66953469	Gm15826	ENSMUSG00000082212	4	0	0	0	0	0		0	0.222325	0	0.0741085	0.0741085		0	0	0.214248	0.071416	0.071416		0.164601	0.169321	0.442687	0.25887	0.0919186		0.0571139	0.0818146	0.201381	0.113436	0.0445466		0	0.0737062	0.345217	0.139641	0.104967		0.0562127	0	0.100698	0.0523034	0.0291345		0.0972663	0
chr1	67000517	67038872	Lancl1	ENSMUSG00000026000	128	4.67606	13.9376	21.3231	13.3123	4.81575		4.37982	6.89209	25.646	12.306	6.70933		7.97787	11.9572	14.426	11.4537	1.87837		15.2092	12.2476	19.0758	15.5108	1.9769		16.9914	16.8538	20.5408	18.1287	1.20674		13.2755	17.6526	18.9869	16.6383	1.72499		19.5058	17.2003	20.1899	18.9653	0.904323		16.211	15.6854
chr1	67123026	67231259	Cps1	ENSMUSG00000025991	213	16.3662	4.24188	5.33078	8.64629	3.87274		39.4184	52.6911	11.9284	34.6793	12.0034		61.7053	67.7054	91.841	73.7506	9.20954		78.8111	80.3146	92.6825	83.9361	4.3947		95.4945	76.0058	99.8043	90.4349	7.32104		90.0658	92.2801	96.4305	92.9254	1.86546		92.8353	98.7548	86.3482	92.6461	3.58273		86.9561	84.4668
chr1	67249200	67323609	Gm15668	ENSMUSG00000086204	156	12.8592	4.24188	9.5954	8.89882	2.51186		4.55501	7.78139	7.15702	6.49781	0.987978		3.69346	4.96921	6.28461	4.98242	0.74803		6.0244	6.4342	7.28421	6.58094	0.371001		7.02501	6.40881	6.84695	6.76026	0.183087		6.1399	5.9702	7.99752	6.70254	0.649339		5.62127	8.14237	5.28663	6.35009	0.901332		4.7012	5.04279
chr1	67257224	67257352	Gm26342	ENSMUSG00000077745	0	0	0	0	0	0		0	0	0	0	0		0	0	0	0	0		0	0	0	0	0		0	0	0	0	0		0	0	0	0	0		0	0	0	0	0		0	0
chr1	67585053	67587036	Kif22-ps	ENSMUSG00000082473	9	0	0	1.06616	0.355385	0.355385		0	0.444651	1.19284	0.545829	0.348039		0	0	0.071416	0.0238053	0.0238053		0.164601	0.0564404	0.241465	0.154169	0.0536662		0.114228	0	0.0805523	0.0649267	0.0338877		0	0	0.115072	0.0383574	0.0383574		0.0843191	0	0.100698	0.0616722	0.0311965		0	0.0879557
chr1	67616975	67617052	Gm22548	ENSMUSG00000095282	0	0	0	0	0	0		0	0	0	0	0		0	0	0	0	0		0	0	0	0	0		0	0	0	0	0		0	0	0	0	0		0	0	0	0	0		0	0
chr1	67792481	67805324	Gm15669	ENSMUSG00000085075	29	0	1.81795	0	0.605982	0.605982		0.175193	1.7786	1.19284	1.04888	0.468428		0	0.0776438	0.214248	0.0972973	0.0626239		0.0329202	0.0564404	0.160977	0.0834458	0.0393557		0.0856709	0.0545431	0.201381	0.113865	0.0446711		0.124458	0.0368531	0.172608	0.111306	0.039737		0.0562127	0.0654005	0.201395	0.10767	0.0469379		0.0324221	0
chr1	67973676	67973777	Gm23189	ENSMUSG00000096031	0	0	0	0	0	0		0	0	0	0	0		0	0	0	0	0		0	0	0	0	0		0	0	0	0	0		0	0	0	0	0		0	0	0	0	0		0	0
chr1	68024243	68025896	Gm15671	ENSMUSG00000087329	2	0	0	0	0	0		0	0	0	0	0		0	0	0	0	0		0	0	0	0	0		0	0	0	0	0		0	0	0	0	0		0	0	0	0	0		0	0
chr1	68032186	69108059	Erbb4	ENSMUSG00000062209	1719	140.282	79.3837	180.18	133.282	29.3072		38.192	63.8074	83.4986	61.8327	13.1161		25.608	28.8059	26.6382	27.0173	0.942419		32.2289	27.8815	32.0344	30.715	1.41782		30.9557	29.8623	28.3141	29.7107	0.766322		26.219	29.1508	32.0476	29.1391	1.68257		27.6285	29.6918	34.2372	30.5192	1.95209		27.1373	28.9961
chr1	68293280	68293726	Gm15670	ENSMUSG00000083795	0	0	0	0	0	0		0	0.444651	0	0.148217	0.148217		0	0	0	0	0		0	0	0	0	0		0	0	0	0	0		0	0	0	0	0		0	0	0	0	0		0	0
chr1	68384942	68385035	Gm25542	ENSMUSG00000080539	0	0	0	0	0	0		0	0	0	0	0		0	0	0	0	0		0	0	0	0	0		0	0	0	0	0		0	0	0	0	0		0	0	0	0	0		0	0
chr1	69091913	69106740	Gm16076	ENSMUSG00000087514	27	0	0	0	0	0		0.350385	0.666976	0	0.339121	0.192622		0	0	0.071416	0.0238053	0.0238053		0.230442	0.0564404	0.241465	0.176116	0.0599223		0.142785	0.0272715	0.201381	0.123812	0.0511484		0	0.0368531	0.28768	0.108178	0.0903796		0.0562127	0	0.352442	0.136218	0.109323		0.0324221	0.0293186
chr1	69130914	69131299	Gm8840	ENSMUSG00000084332	2	0	0	1.06616	0.355385	0.355385		0	0	0	0	0		0.88643	0	0.142832	0.343087	0.274782		0.493804	0.507963	0.160977	0.387581	0.113376		0.228456	0.299987	0.443038	0.323827	0.063081		0.331887	0.221118	0.172608	0.241871	0.047136		0.477808	0.588605	0.0503488	0.372254	0.1641		0.259377	0.263867
chr1	69531214	69685960	Ikzf2	ENSMUSG00000025997	307	15.1972	8.48375	24.5216	16.0675	4.65013		6.30694	8.89302	18.489	11.2296	3.70564		3.54572	3.80455	5.21337	4.18788	0.51816		4.37839	4.96675	5.79517	5.04677	0.410941		5.19737	4.44526	3.90679	4.51647	0.374256		4.02413	4.20125	4.9481	4.39116	0.283127		4.15974	4.34914	5.89081	4.7999	0.548191		3.69612	4.45642
chr1	69826988	70725132	Spag16	ENSMUSG00000053153	1783	154.31	89.6854	158.857	134.284	22.338		45.5501	60.4725	112.723	72.9152	20.3647		32.5024	32.5328	30.4946	31.8433	0.674379		35.7843	32.4532	33.9259	34.0545	0.963752		32.9547	34.7712	28.4752	32.0671	1.87089		30.2432	33.4626	33.7737	32.4932	1.12857		33.84	34.0083	37.7616	35.2033	1.28007		31.4819	36.8534
chr1	69921473	69921747	Gm22665	ENSMUSG00000089345	0	0	0	0	0	0		0	0	0	0	0		0	0	0	0	0		0	0	0	0	0		0	0	0	0	0		0	0	0	0	0		0	0	0	0	0		0	0
chr1	69955004	69955129	Gm23879	ENSMUSG00000080524	0	0	0	0	0	0		0	0	0	0	0		0	0	0	0	0		0	0	0	0	0		0	0	0	0	0		0	0	0	0	0		0	0	0	0	0		0	0
chr1	70596815	70596921	Gm23422	ENSMUSG00000075952	0	0	0	0	0	0		0	0	0	0	0		0	0	0	0	0		0	0	0	0	0		0	0	0	0	0		0	0	0	0	0		0	0	0	0	0		0	0
chr1	70725715	70885397	Vwc2l	ENSMUSG00000045648	315	21.0423	20.6034	28.7862	23.4773	2.65748		6.48213	10.0046	20.8746	12.4538	4.33147		4.87536	5.668	5.57045	5.37127	0.249548		5.6952	4.62811	5.23175	5.18502	0.308928		5.79706	5.26341	4.02762	5.02936	0.524028		3.27738	4.82775	4.66042	4.25519	0.491283		5.56506	5.06854	5.28663	5.30674	0.143684		4.21487	5.16007
chr1	71027498	71103146	Bard1	ENSMUSG00000026196	155	1.16902	9.08974	12.7939	7.68421	3.4286		16.2929	18.453	9.5427	14.7629	2.68354		13.2472	18.7898	21.639	17.892	2.46376		14.9458	18.1174	16.9428	16.6687	0.925757		17.0771	13.4721	17.2785	15.9426	1.23658		13.8978	18.316	22.0363	18.0834	2.35228		12.9008	16.4809	17.8738	15.7519	1.48115		16.6325	13.3693
chr1	71039652	71040030	Gm16236	ENSMUSG00000089965	0	0	0	0	0	0		0	0	0	0	0		0	0	0	0	0		0	0	0	0	0		0	0	0	0	0		0	0	0	0	0		0	0	0	0	0		0	0
chr1	71243090	71414910	Abca12	ENSMUSG00000050296	386	25.7183	13.9376	20.257	19.971	3.40381		7.00771	16.4521	28.6281	17.3626	6.25785		3.59496	4.34805	7.21301	5.05201	1.10216		5.89272	5.98268	6.80128	6.22556	0.289028		4.79757	5.67248	5.67894	5.383	0.292719		4.60493	4.93831	8.4578	6.00035	1.23249		4.60944	3.89133	5.84046	4.78041	0.569122		4.92816	5.57053
chr1	71557150	71579631	Atic	ENSMUSG00000026192	87	2.33803	13.3316	7.46309	7.71091	3.17599		5.60617	5.33581	14.9105	8.61748	3.14746		4.72762	7.29852	11.8551	7.9604	2.08396		9.97483	7.84521	11.0269	9.61565	0.935874		10.6517	8.72689	9.30379	9.56081	0.570325		9.29283	10.024	15.7074	11.6747	2.02733		11.5798	12.5896	15.6081	13.2592	1.21011		11.1208	13.3106
chr1	71585523	71653171	Fn1	ENSMUSG00000026193	230	40.9155	55.1444	33.0508	43.0369	6.46546		16.2929	19.787	50.0992	28.7263	10.7339		6.99294	7.99731	11.2837	8.758	1.29572		9.44811	10.2721	8.93422	9.55149	0.389669		8.50997	8.94506	7.61219	8.35574	0.392417		8.67054	7.81285	9.14824	8.54388	0.39066		7.81357	6.83436	9.41523	8.02105	0.752222		6.87348	7.47623
chr1	71652837	71662843	Apol7d	ENSMUSG00000073652	31	2.33803	1.81795	0	1.38533	0.708747		0.875964	2.00093	0.596419	1.15777	0.429233		1.52663	1.9411	1.49974	1.65582	0.142849		1.15221	1.63677	1.52928	1.43942	0.14692		1.22795	1.55448	1.24856	1.34366	0.105575		0.912688	1.36356	1.61101	1.29575	0.204419		1.85502	1.34071	1.76221	1.65265	0.158252		1.19962	1.61252
chr1	72004288	72004770	Gm5528	ENSMUSG00000059483	0	0	0	0	0	0		0	0	0.596419	0.198806	0.198806		0.0492461	0.310575	0.214248	0.191356	0.0763026		0.164601	0.0564404	0.160977	0.12734	0.035465		0.171342	0.190901	0.241657	0.2013	0.0209536		0.207429	0.0737062	0	0.0937118	0.0607094		0.112425	0.228902	0.100698	0.147342	0.0409204		0.226955	0.0879557
chr1	72159233	72212307	Mreg	ENSMUSG00000039395	209	28.0564	59.9923	44.7786	44.2757	9.22253		50.9811	36.906	51.292	46.393	4.74436		39.1999	43.7135	59.7038	47.539	6.22036		45.0349	43.7413	48.7358	45.8373	1.49657		47.4902	42.489	46.3981	45.4591	1.51814		44.5973	43.4129	57.3635	48.4579	4.4659		51.4627	51.7318	66.2087	56.4678	4.87109		48.5035	56.5848
chr1	72226240	72226430	Gm25360	ENSMUSG00000094655	0	0	0	0	0	0		1.75193	2.44558	1.19284	1.79678	0.36233		0.640199	1.00937	0.928408	0.859326	0.112028		0.329202	0.169321	0.241465	0.246663	0.0462269		0.171342	0.272715	0.281933	0.241997	0.0354276		0.165943	0.110559	0.28768	0.188061	0.0523128		0.252957	0.0654005	0.100698	0.139685	0.0575453		0.259377	0.234548
chr1	72236465	72274869	D230017M19Rik	ENSMUSG00000097131	136	10.5211	13.9376	25.5877	16.6822	4.56071		44.1486	40.2409	31.6102	38.6665	3.70413		48.2119	41.85	47.4202	45.8274	2.00177		43.2572	36.4605	43.0613	40.9263	2.23365		48.6896	44.6162	45.5523	46.2861	1.23179		43.1453	47.7616	43.3247	44.7438	1.50976		49.5796	53.1052	52.1614	51.6154	1.05374		43.2187	52.832
chr1	72236946	72237136	Gm23472	ENSMUSG00000094050	2	1.16902	0.605982	0	0.591666	0.337541		3.32866	2.44558	2.98209	2.91878	0.256882		1.57587	1.31995	1.3569	1.41757	0.079866		0.427963	1.07237	0.724396	0.741575	0.186221		0.742481	0.518159	0.684695	0.648445	0.0672449		0.414858	0.589649	0.517825	0.507444	0.050724		0.421595	0.490504	0.453139	0.45508	0.0199159		0.324221	0.527734
chr1	72244213	72244403	Gm24497	ENSMUSG00000093956	2	1.16902	0.605982	0	0.591666	0.337541		5.43098	3.55721	3.57851	4.1889	0.621069		1.2804	2.17403	2.92806	2.12749	0.476206		0.691325	0.733725	0.885373	0.770141	0.0589019		0.771038	0.409073	0.926352	0.702154	0.153246		0.746745	1.21615	0.460289	0.807728	0.220319		0.590233	1.04641	0.805581	0.814074	0.131755		0.648442	0.175911
chr1	72255008	72255198	Gm25939	ENSMUSG00000093843	2	0	1.21196	0	0.403988	0.403988		5.43098	5.11348	2.38567	4.31004	0.96654		1.82211	1.31995	1.49974	1.54726	0.146896		0.395043	1.01593	0.965862	0.792277	0.199142		0.742481	0.572702	0.644419	0.653201	0.0492072		0.414858	0.552796	0.517825	0.49516	0.0414004		0.365383	0.294302	0.755232	0.471639	0.143274		0.324221	0.351823
chr1	72259167	72284314	Pecr	ENSMUSG00000026189	106	8.18311	13.9376	8.52925	10.2166	1.86315		17.1689	12.4502	17.8926	15.8372	1.70634		22.407	22.5944	22.0675	22.3563	0.154175		28.2126	22.6326	26.1185	25.6546	1.62744		31.9838	32.1531	27.9919	30.7096	1.35972		27.7955	30.3301	31.3572	29.8276	1.05841		33.4185	33.1908	31.3673	32.6588	0.649104		30.8658	32.8661
chr1	72284369	72303104	Tmem169	ENSMUSG00000026188	84	12.8592	12.7256	12.7939	12.7929	0.0385515		18.3952	24.0111	17.2961	19.9008	2.0795		16.8422	16.5381	25.067	19.4824	2.79367		21.9249	22.2375	20.605	21.5891	0.500254		20.9894	21.7081	21.0242	21.2406	0.234008		23.4395	19.6795	21.2308	21.45	1.09092		20.4895	21.8765	21.2975	21.2212	0.402195		22.6955	23.4255
chr1	72307421	72394952	Xrcc5	ENSMUSG00000026187	261	23.3803	29.6931	29.8524	27.6419	2.13131		12.2635	16.6744	34.5923	21.1767	6.82756		17.4824	26.7871	22.4246	22.2314	2.68779		25.0852	23.6485	27.0039	25.2459	0.971938		28.6997	28.526	24.9309	27.3856	1.22834		23.0661	27.087	30.0914	26.7482	2.03508		29.9052	25.2119	29.0009	28.0393	1.43761		22.9548	26.4453
chr1	72427112	72536930	March4	ENSMUSG00000039372	365	30.3944	41.8128	39.4478	37.2183	3.4796		14.0154	19.3423	53.6777	29.0118	12.4284		8.8643	9.31726	22.2818	13.4878	4.39895		12.6085	11.9089	13.2806	12.5993	0.395997		11.0515	12.2176	9.22324	10.8308	0.871427		8.75351	12.7512	12.1977	11.2341	1.25055		8.96593	10.7584	12.0334	10.5859	0.889684		9.79147	10.6426
chr1	72459499	72460027	Gm15843	ENSMUSG00000085812	4	0	3.02991	2.13231	1.72074	0.898542		0.525578	0	2.38567	0.970417	0.723711		0	0	0.214248	0.071416	0.071416		0.0658405	0.395082	0.120733	0.193885	0.101839		0.0571139	0.163629	0.120828	0.113857	0.0309452		0.0829717	0.184265	0.345217	0.204151	0.0763537		0	0.0327003	0.201395	0.0780318	0.0623999		0.0324221	0.0879557
chr1	72583251	72633134	Smarcal1	ENSMUSG00000039354	203	39.7465	55.1444	25.5877	40.1596	8.53477		22.7751	20.0093	40.5565	27.7803	6.4378		15.7587	18.7898	20.2107	18.2531	1.31289		16.921	17.3272	20.0416	18.0966	0.979555		16.4203	16.6356	15.8285	16.2948	0.241285		12.3213	16.5102	19.965	16.2655	2.20994		17.1449	17.5273	17.7731	17.4818	0.182788		15.9841	17.3859
chr1	72642980	72700564	Ankar	ENSMUSG00000039342	155	12.8592	9.08974	17.0585	13.0025	2.3015		11.5627	17.5637	11.332	13.4861	2.03988		13.5427	13.6653	13.3548	13.5209	0.090298		14.4849	17.2143	13.5623	15.0872	1.09641		12.7078	13.1176	13.6536	13.1597	0.273831		12.6117	12.7143	13.521	12.949	0.287522		13.4348	11.7721	13.7956	13.0008	0.623132		12.3204	12.7829
chr1	72711260	72713809	Rpl37a	ENSMUSG00000046330	7	3.50705	0.605982	2.13231	2.08178	0.837846		1.22635	2.22325	0	1.14987	0.642936		2.36381	3.02811	4.85629	3.41607	0.745205		2.9299	2.48338	3.09881	2.83736	0.183586		3.85519	4.28163	3.14154	3.75945	0.332578		2.61361	3.31678	2.24391	2.72476	0.314658		3.23223	3.27003	3.32302	3.27509	0.0263313		4.05276	3.54755
chr1	72824503	72852474	Igfbp2	ENSMUSG00000039323	153	33.9014	26.0572	21.3231	27.0939	3.66786		11.0371	14.4511	28.6281	18.0388	5.38559		5.26933	7.45381	9.14125	7.28813	1.12079		6.45237	6.82928	7.64641	6.97602	0.352411		6.51099	6.62698	6.88722	6.67506	0.111239		5.80802	6.70726	9.37838	7.29789	1.07215		6.68931	6.73626	7.65302	7.0262	0.313705		6.71137	6.4794
chr1	72857932	72874884	Igfbp5	ENSMUSG00000026185	73	9.35212	21.2094	15.9923	15.5179	3.43111		5.60617	3.33488	16.1033	8.34812	3.93263		4.18592	2.71753	7.57009	4.82452	1.43674		4.44423	5.47471	5.83541	5.25145	0.416826		5.14025	3.5453	5.75949	4.81501	0.659545		3.02847	4.09069	7.6523	4.92382	1.39828		4.4408	4.31644	4.58174	4.44633	0.076637		3.59885	4.39778
chr1	73015083	73015899	Tnp1	ENSMUSG00000026182	4	0	0	1.06616	0.355385	0.355385		0.175193	0.444651	0	0.206615	0.129318		0.0492461	0.0776438	0.214248	0.113713	0.0509317		0.230442	0.169321	0.241465	0.213743	0.0224376		0.171342	0.218172	0.362485	0.250666	0.0575207		0.207429	0.0737062	0.230144	0.170427	0.0488027		0.252957	0.196202	0.352442	0.2672	0.0456614		0.0972663	0.20523
chr1	73392246	73392399	Pinc	ENSMUSG00000098697	0	0	0	0	0	0		0	0	0	0	0		0	0	0	0	0		0	0	0	0	0		0	0	0	0	0		0	0	0	0	0		0	0	0	0	0		0	0
chr1	73763710	73763835	Gm25329	ENSMUSG00000088666	0	0	0	0	0	0		0	0	0	0	0		0	0	0	0	0		0	0	0	0	0		0	0	0	0	0		0	0	0	0	0		0	0	0	0	0		0	0
chr1	73855477	73855575	mmu-mir-6351	ENSMUSG00000098504	0	0	0	0	0	0		0	0	0	0	0		0	0	0	0	0		0	0	0	0	0		0	0	0	0	0		0	0	0	0	0		0	0	0	0	0		0	0
chr1	73910231	74124447	Tns1	ENSMUSG00000055322	1293	275.888	336.32	246.282	286.163	26.4947		74.2817	88.4855	270.774	144.514	63.2631		24.4261	36.7255	50.0626	37.0714	7.40265		27.653	36.5733	40.043	34.7565	3.69025		29.842	27.5988	34.9194	30.7867	2.16544		24.2692	31.9148	56.6155	37.5998	9.76065		33.6152	29.4956	42.8468	35.3192	3.94721		25.3865	27.1783
chr1	74125541	74148223	Rufy4	ENSMUSG00000061815	121	19.8733	25.4513	7.46309	17.5959	5.31612		6.30694	9.33767	20.2782	11.9743	4.24315		5.46632	3.95984	6.99877	5.47497	0.877275		5.49768	6.26488	7.16347	6.30868	0.481372		5.9684	5.31795	7.12888	6.13841	0.529637		4.3975	5.60167	7.76737	5.92218	0.98591		6.57689	4.97044	7.25023	6.26585	0.676243		6.1602	6.80191
chr1	74153989	74161238	Cxcr2	ENSMUSG00000026180	31	4.67606	2.42393	3.19847	3.43282	0.660609		0.700771	1.33395	2.98209	1.67227	0.679939		1.23115	0.310575	1.07124	0.870989	0.283984		1.11929	1.12881	1.08659	1.11156	0.0127832		1.17084	0.872689	0.926352	0.989959	0.0917555		0.49783	1.03189	1.49594	1.00855	0.288365		1.20857	0.719406	0.956628	0.961536	0.141232		0.551176	0.439778
chr1	74191785	74194631	Cxcr1	ENSMUSG00000048480	14	3.50705	3.02991	1.06616	2.53437	0.746917		1.57673	0.444651	2.38567	1.46902	0.562908		1.08341	0.931726	1.42832	1.14782	0.146927		1.38265	0.846605	1.77075	1.33333	0.267914		1.37073	1.93628	1.77215	1.69305	0.167981		1.24458	1.69524	1.55347	1.49776	0.133045		1.40532	0.784807	1.81256	1.33423	0.298808		1.39415	1.14342
chr1	74206554	74206620	Mir1928	ENSMUSG00000087820	0	0	0	0	0	0		0	0	0	0	0		0	0	0	0	0		0	0	0	0	0		0	0	0	0	0		0	0	0	0	0		0	0	0	0	0		0	0
chr1	74212813	74212919	Gm25524	ENSMUSG00000094768	0	0	0	0	0	0		0	0	0	0	0		0	0	0	0	0		0	0	0	0	0		0	0	0	0	0		0	0	0	0	0		0	0	0	0	0		0	0
chr1	74236497	74268209	Arpc2	ENSMUSG00000006304	116	3.50705	6.66581	12.7939	7.65557	2.72617		76.0337	68.2539	24.4532	56.2469	16.0547		85.9344	76.7898	82.057	81.5937	2.64998		78.6794	83.3624	71.1921	77.7446	3.54423		72.6775	78.1057	70.2819	73.6883	2.31439		82.8057	76.1016	65.1308	74.6794	5.15161		65.7689	69.0303	60.1668	64.9887	2.58822		79.0775	73.6775
chr1	74278550	74279624	Gpbar1	ENSMUSG00000064272	13	3.50705	2.42393	1.06616	2.33238	0.706109		6.83252	3.11256	4.17493	4.70667	1.10628		9.89846	5.20214	4.9277	6.6761	1.61313		7.86794	6.94216	7.16347	7.32453	0.279116		8.76699	9.24505	8.49827	8.83677	0.218382		9.25134	7.776	6.09883	7.70872	0.910675		8.4038	8.53477	8.3579	8.43216	0.0529898		10.4723	9.55785
chr1	74279840	74284738	Aamp	ENSMUSG00000006299	31	14.0282	14.5436	2.13231	10.2347	4.05392		14.7162	7.55906	11.9284	11.4012	2.08283		20.7326	13.9759	14.426	16.3782	2.18109		19.5217	19.4719	18.3514	19.115	0.382084		17.7053	19.9355	17.8423	18.4944	0.721638		19.3739	20.1218	18.4691	19.3216	0.477809		16.6671	22.7267	17.7731	19.0556	1.86309		25.0299	19.4675
chr1	74284930	74353694	Pnkd	ENSMUSG00000026179	400	47.9296	88.4734	70.3663	68.9231	11.7262		247.723	186.531	104.97	179.741	41.3488		281.835	229.826	206.107	239.256	22.3637		189.16	186.253	170.595	182.003	5.76509		183.164	200.146	178.947	187.419	6.47878		217.137	183.528	175.888	192.184	12.6697		175.243	175.47	185.334	178.682	3.32651		223.323	195.291
chr1	74288247	74305622	Tmbim1	ENSMUSG00000006301	124	18.7042	25.4513	21.3231	21.8262	1.96387		158.024	115.832	40.5565	104.804	34.3553		183.392	136.11	116.622	145.375	19.8238		99.5508	95.6664	88.0946	94.4373	3.36373		95.009	106.25	91.7491	97.6693	4.39227		129.519	95.1915	87.5124	104.074	12.914		91.6548	95.1251	97.6767	94.8189	1.7451		122.685	104.931
chr1	74362108	74369321	Gm216	ENSMUSG00000073650	40	3.50705	10.3017	5.33078	6.37984	2.03037		7.3581	7.55906	9.5427	8.15328	0.697124		2.85627	7.53145	6.7131	5.70028	1.44149		5.59644	5.58759	5.39273	5.52559	0.0664791		4.9118	4.8816	5.96087	5.25142	0.354831		4.89533	6.0439	6.04129	5.66017	0.382423		6.09908	6.86706	5.08523	6.01712	0.515999		5.41449	4.36847
chr1	74375203	74386062	Slc11a1	ENSMUSG00000026177	62	30.3944	32.1171	23.4554	28.6556	2.64723		16.4681	12.0056	20.8746	16.4494	2.5603		11.3266	11.0254	12.7835	11.7118	0.542824		14.7483	13.2635	15.0111	14.341	0.54405		15.8777	14.5085	15.7077	15.3646	0.43088		14.5615	13.1934	13.9813	13.9121	0.396457		17.8194	19.2605	17.0682	18.0494	0.643197		14.6872	16.5357
chr1	74391509	74397285	Ctdsp1	ENSMUSG00000026176	35	18.7042	18.7855	34.117	23.8689	5.1241		38.3672	23.5665	14.9105	25.6147	6.84839		53.1858	40.6077	32.28	42.0245	6.0764		27.6201	35.3317	25.1929	29.3815	3.05645		25.9012	32.7258	28.8377	29.1549	1.97649		40.5317	31.362	24.7981	32.2306	4.56262		24.6493	27.8933	30.31	27.6175	1.63992		40.0089	28.9081
chr1	74394310	74394394	Mir26b	ENSMUSG00000065468	0	0	0	0	0	0		0	0	0	0	0		0	0	0	0	0		0	0	0	0	0		0	0	0	0	0		0	0	0	0	0		0	0	0	0	0		0	0
chr1	74409376	74435559	Vil1	ENSMUSG00000026175	143	50.2676	46.0547	29.8524	42.0582	6.22293		255.606	199.871	69.781	175.086	55.0559		234.953	186.345	154.473	191.924	23.3995		139.351	152.389	113.368	135.036	11.4692		115.199	120.704	117.204	117.702	1.60858		170.631	131.492	99.2497	133.791	20.6381		96.0675	124.13	106.437	108.878	8.19244		154.653	127.448
chr1	74435510	74544286	Usp37	ENSMUSG00000033364	362	18.7042	27.2692	33.0508	26.3414	4.1674		123.16	94.4883	43.5386	87.0624	23.2828		134.984	125.007	120.336	126.775	4.31989		144.322	137.206	135.905	139.145	2.61603		138.33	138.458	133.717	136.835	1.55939		135.327	137.13	120.768	131.075	5.17967		139.52	133.679	120.334	131.177	5.67804		142.106	142.371
chr1	74506058	74530844	Rqcd1	ENSMUSG00000026174	93	3.50705	6.05982	12.7939	7.45358	2.76997		41.1703	32.2372	15.5069	29.6381	7.5215		55.3526	41.3065	42.9924	46.5505	4.42787		49.0841	49.0467	45.7979	47.9762	1.0892		44.7488	47.807	44.2232	45.593	1.11735		51.0691	47.2825	36.0751	44.8089	4.50161		46.1787	44.0146	36.3518	42.1817	2.98113		47.1417	45.6197
chr1	74542888	74567794	Plcd4	ENSMUSG00000026173	127	18.7042	16.3615	9.5954	14.8871	2.73089		9.11002	14.2288	16.1033	13.1474	2.08995		19.3537	19.4886	17.6397	18.8274	0.595078		22.9125	19.867	21.9331	21.5709	0.897618		27.5289	26.617	24.7296	26.2918	0.824296		24.2692	24.6547	22.0939	23.6726	0.797174		27.5723	26.7815	23.4122	25.922	1.2755		23.1818	29.172
chr1	74565127	74588246	Zfp142	ENSMUSG00000026135	75	10.5211	19.9974	10.6616	13.7267	3.13562		9.6356	10.8939	10.7355	10.4217	0.395697		14.3306	13.9759	15.4259	14.5775	0.436385		15.7688	14.4487	16.5806	15.5994	0.621227		17.3626	17.4811	17.7618	17.5352	0.11836		16.4284	17.3209	17.7787	17.176	0.396467		17.9881	18.5411	18.0249	18.1847	0.178512		15.9517	17.4445
chr1	74586896	74586972	Gm25035	ENSMUSG00000093155	3	0	0	0	0	0		0	0	0	0	0		0.0984922	0.155288	0.571328	0.275036	0.14905		0.625485	0.395082	0.764641	0.595069	0.107761		0.799595	0.218172	0.805523	0.607763	0.194803		0.373373	0.47909	0.747969	0.533477	0.111504		0.702659	0.686706	0.251744	0.547036	0.147718		1.00508	1.11411
chr1	74588289	74592443	Bcs1l	ENSMUSG00000026172	22	0	5.45384	3.19847	2.8841	1.58222		8.40925	11.3386	6.5606	8.76948	1.391		8.66731	13.1218	11.4266	11.0719	1.29807		14.2215	13.207	11.7916	13.0734	0.704652		12.4223	14.4539	12.1634	13.0132	0.724223		10.8278	14.2253	14.0388	13.0306	1.10273		12.676	13.963	12.5369	13.0586	0.453982		15.4005	14.1609
chr1	74593748	74601397	Rnf25	ENSMUSG00000026171	35	8.18311	7.27179	0	5.15163	2.58921		4.9054	4.00186	4.77135	4.55953	0.281511		6.59898	8.23025	10.7124	8.51387	1.19588		10.0407	10.5543	11.6306	10.7419	0.468447		14.5355	10.2268	11.2773	12.0132	1.29709		9.33431	10.282	11.7374	10.4512	0.698841		13.1819	14.3227	13.5438	13.6828	0.336584		10.2778	11.4636
chr1	74601445	74636894	Stk36	ENSMUSG00000033276	166	25.7183	36.3589	24.5216	28.8663	3.76222		14.3658	15.3405	21.4711	17.0591	2.22385		12.804	17.8581	16.6399	15.7673	1.52283		16.6906	15.9726	19.5989	17.4207	1.10866		18.6763	17.5901	17.3993	17.8886	0.397678		15.3498	17.6526	23.3021	18.7682	2.36244		17.5946	16.0885	22.5059	18.7297	1.93753		17.5728	18.6173
chr1	74661745	74701832	Ttll4	ENSMUSG00000033257	135	10.5211	11.5137	10.6616	10.8988	0.3101		32.4107	21.5656	12.5248	22.167	5.74843		35.3587	35.1727	38.636	36.3891	1.12474		39.3068	39.4518	41.5321	40.0969	0.718809		39.38	40.6891	41.9275	40.6656	0.735477		40.1168	39.8382	40.5629	40.1726	0.211076		41.3726	34.2045	41.7895	39.1222	2.46179		40.5925	38.9057
chr1	74713574	74737890	Cyp27a1	ENSMUSG00000026170	112	10.5211	15.7555	25.5877	17.2881	4.41635		87.9468	84.2613	28.6281	66.9454	19.1882		110.607	94.4149	65.9884	90.3367	13.0406		67.3548	69.4781	64.8335	67.2221	1.34242		68.4225	81.9782	68.4292	72.9433	4.51746		87.7011	70.5736	51.0345	69.7697	10.5924		62.7334	73.2813	61.3752	65.7966	3.76282		76.4513	69.3384
chr1	74739499	74749221	Prkag3	ENSMUSG00000006542	49	3.50705	13.9376	15.9923	11.1457	3.86509		18.0449	19.3423	10.7355	16.0409	2.67899		28.6612	26.7871	13.9261	23.1248	4.63106		16.9868	19.5848	18.2306	18.2674	0.750191		15.3351	20.6173	20.3797	18.7774	1.72251		19.7473	16.6944	11.8524	16.098	2.29847		17.707	17.1022	14.3494	16.3862	1.03326		18.8697	17.5911
chr1	74764798	74764890	ZNFX1-AS1_2	ENSMUSG00000098351	0	0	0	0	0	0		0	0	0	0	0		0	0	0	0	0		0	0	0	0	0		0	0	0	0	0		0	0	0	0	0		0	0	0	0	0		0	0
chr1	74771892	74785319	Wnt6	ENSMUSG00000033227	79	3.50705	14.5436	5.33078	7.7938	3.4157		5.78136	8.67069	11.9284	8.79347	1.77555		8.27334	9.23962	12.2835	9.93217	1.20833		10.337	10.6108	11.6306	10.8594	0.393591		11.5085	11.2904	11.237	11.3453	0.0830162		8.96094	10.6874	12.9456	10.8647	1.15369		10.6804	8.60017	12.7886	10.6897	1.2091		10.7317	10.7306
chr1	74791516	74804179	Wnt10a	ENSMUSG00000026167	87	3.50705	4.84786	7.46309	5.27267	1.1616		9.6356	6.00279	13.1212	9.58653	2.05506		8.56882	9.70548	13.1405	10.4716	1.37421		11.4892	10.5543	12.5964	11.5467	0.590204		13.1648	12.7631	12.7273	12.885	0.140244		12.9021	12.2352	12.7155	12.6176	0.198633		13.491	12.6223	15.155	13.7561	0.743039		10.2778	13.0174
chr1	74850895	74879953	Gm16582	ENSMUSG00000089964	143	11.6902	4.84786	30.9185	15.8188	7.80394		9.46041	9.55999	17.2961	12.1055	2.59547		11.5236	10.7925	17.4255	13.2472	2.09979		14.5837	14.1665	15.8965	14.8822	0.521226		15.021	13.3085	14.6605	14.33	0.521236		11.7405	14.041	15.8224	13.868	1.18152		14.6434	14.3554	16.0109	15.0033	0.510649		12.4825	14.6006
chr1	74855029	74857732	Cdk5r2	ENSMUSG00000090071	17	0	0.605982	4.26462	1.62354	1.33208		1.75193	2.00093	3.57851	2.44379	0.571896		2.21607	1.63052	2.71381	2.1868	0.31306		2.73238	2.6527	3.70247	3.02918	0.337429		2.94137	2.5908	3.14154	2.89123	0.16095		2.53064	2.9851	2.93434	2.81669	0.143776		2.92306	3.17193	3.17198	3.08899	0.0829635		2.75588	2.49208
chr1	74881509	74885419	Fev	ENSMUSG00000055197	23	0	0	0	0	0		1.22635	1.33395	1.19284	1.25105	0.0425669		1.62512	0.465863	1.99965	1.36354	0.461678		1.25097	1.46745	2.01221	1.57688	0.226461		1.31362	1.90901	1.65132	1.62465	0.17239		1.20309	1.76895	1.32333	1.43179	0.172116		1.23668	1.92932	2.11465	1.76022	0.267179		1.26446	1.29002
chr1	74889934	74893143	Cryba2	ENSMUSG00000006546	18	8.18311	1.81795	4.26462	4.75523	1.85376		1.22635	1.7786	1.78926	1.59807	0.185885		0.935676	2.63989	2.28531	1.95363	0.519165		1.28389	1.46745	1.24757	1.33297	0.068052		1.37073	1.47266	0.886076	1.24316	0.180949		1.32755	0.773915	2.0713	1.39092	0.375861		2.02366	1.11181	1.61116	1.58221	0.263626		1.42657	1.40729
chr1	74900652	74900726	Mir375	ENSMUSG00000065616	0	0	0	0	0	0		0	0	0	0	0		0	0	0	0	0		0	0	0	0	0		0	0	0	0	0		0	0	0	0	0		0	0	0	0	0		0	0
chr1	74902071	74935599	Ccdc108	ENSMUSG00000047021	201	22.2113	47.2666	34.117	34.5316	7.23582		18.7456	23.1218	44.7314	28.8663	8.03252		17.8271	17.0816	25.6383	20.1824	2.73647		27.5872	21.9553	30.0222	26.5216	2.38889		27.5575	27.3533	29.7641	28.225	0.771813		18.5442	28.2663	29.8612	25.5572	3.53663		32.5753	24.4271	34.0358	30.3461	2.98936		25.4838	31.8106
chr1	74902371	74907653	Gm15841	ENSMUSG00000089653	22	8.18311	7.87777	10.6616	8.90748	0.881459		4.20463	2.00093	9.5427	5.24942	2.23892		2.41306	2.25167	3.5708	2.74518	0.415432		2.53486	1.97541	2.97807	2.49611	0.290091		2.42734	2.09991	3.14154	2.55626	0.307525		2.53064	2.72713	3.62477	2.96085	0.336775		3.20412	2.71412	4.83349	3.58391	0.6406		2.01017	4.04596
chr1	74945319	74951651	Ihh	ENSMUSG00000006538	38	29.2254	24.2393	14.9262	22.797	4.19035		55.8865	50.0232	16.1033	40.671	12.3999		45.8481	33.3868	31.3516	36.8622	4.53121		25.3486	28.7846	23.1404	25.7579	1.64212		24.4733	28.4442	26.8642	26.5939	1.15424		36.4246	26.3868	20.4253	27.7456	4.66829		23.8061	30.8037	24.6709	26.4269	2.20258		26.3267	31.1949
chr1	74967139	75046639	Nhej1	ENSMUSG00000026162	253	24.5493	16.3615	28.7862	23.2324	3.64664		38.0168	34.0158	25.646	32.5595	3.64462		42.5979	37.9678	46.8489	42.4715	2.56452		46.9443	47.2406	46.6833	46.9561	0.160975		47.6045	42.789	49.9022	46.7652	2.09582		42.0252	48.1301	54.4291	48.1948	3.58087		47.0219	46.8922	45.8678	46.594	0.365022		43.4456	40.7235
chr1	75125544	75133890	Slc23a3	ENSMUSG00000026205	52	14.0282	11.5137	8.52925	11.357	1.58934		23.8262	14.6735	16.1033	18.201	2.84273		34.1275	29.1164	28.6378	30.6273	1.75558		34.7967	28.7846	29.4588	31.0134	1.90166		36.4101	39.9255	30.1668	35.5008	2.85354		39.453	38.0324	31.0119	36.1658	2.60935		38.1122	37.5072	40.2791	38.6328	0.841437		42.7972	43.5674
chr1	75134554	75142368	Cnppd1	ENSMUSG00000033159	41	4.67606	1.21196	13.86	6.58268	3.77358		42.2215	35.1274	10.7355	29.3615	9.53547		43.9768	38.2784	29.7091	37.3214	4.14643		28.4102	30.8164	26.0783	28.435	1.36785		26.2724	26.1807	27.5892	26.6807	0.454983		32.4004	29.4088	25.0282	28.9458	2.14073		21.9792	28.2857	22.2542	24.173	2.05789		30.5416	28.4683
chr1	75142786	75147909	Fam134a	ENSMUSG00000049339	36	1.16902	7.27179	4.26462	4.23514	1.76178		10.3364	8.44836	9.5427	9.44248	0.547319		13.1487	9.70548	12.1407	11.665	1.02204		18.1391	17.1579	15.5343	16.9437	0.759519		18.8762	19.7446	16.2716	18.2974	1.04349		18.7101	17.9106	13.8662	16.829	1.49926		19.6182	17.3965	20.8948	19.3032	1.02206		22.8576	21.0507
chr1	75168646	75171629	Zfand2b	ENSMUSG00000026197	16	8.18311	8.48375	2.13231	6.26639	2.06886		19.972	18.6753	7.15702	15.2681	4.07278		13.5919	14.7523	13.1405	13.8283	0.480055		11.555	16.0855	12.9184	13.5196	1.34195		11.4799	11.7268	13.8953	12.3673	0.767299		15.7646	12.9354	13.9237	14.2079	0.828986		12.423	11.0854	13.0403	12.1829	0.576972		20.3611	10.672
chr1	75171717	75180392	Abcb6	ENSMUSG00000026198	57	22.2113	26.0572	18.1247	22.1311	2.29029		23.651	28.013	19.0854	23.5831	2.5774		33.5366	23.1379	25.6383	27.4376	3.13376		27.4555	23.4792	21.3294	24.088	1.79445		26.3295	30.026	23.6421	26.6659	1.85051		30.1187	28.1189	23.0144	27.084	2.1151		27.2069	26.5199	27.7422	27.1564	0.353746		33.0057	30.3154
chr1	75180866	75191923	Atg9a	ENSMUSG00000033124	87	42.0845	54.5384	43.7124	46.7785	3.90834		55.1857	51.1348	24.4532	43.5912	9.64023		57.4209	51.1673	41.7069	50.0984	4.56762		47.3722	41.145	40.6064	43.0412	2.17107		43.3495	54.3249	40.0748	45.9164	4.30922		56.2133	42.0125	34.6943	44.3067	6.31704		46.9657	49.9333	44.5084	47.1358	1.56836		52.459	46.7338
chr1	75192151	75199387	Ankzf1	ENSMUSG00000026199	41	10.5211	9.08974	5.33078	8.31388	1.54773		26.6293	26.0121	10.1391	20.9268	5.3968		26.4944	26.0883	21.9961	24.8596	1.43654		22.1224	21.5602	19.6392	21.1073	0.751766		21.7604	23.099	20.2992	21.7195	0.808491		27.2147	24.0651	16.1101	22.4633	3.30415		20.8549	22.2689	17.1186	20.0808	1.53632		23.6681	22.1355
chr1	75198243	75210778	Glb1l	ENSMUSG00000026200	61	7.01409	12.1196	8.52925	9.221	1.51389		32.4107	35.5721	17.8926	28.6251	5.44332		37.7718	33.0763	29.9233	33.5904	2.28019		33.6774	30.6471	29.9015	31.4087	1.15461		30.0134	33.844	28.0725	30.6433	1.69559		34.8066	33.7943	26.4666	31.6892	2.62758		31.7883	27.2066	27.1884	28.7278	1.53027		33.0381	34.3027
chr1	75209647	75209731	AC166150.1	ENSMUSG00000099204	0	0	0	0	0	0		0	0	0	0	0		0	0.0776438	0	0.0258813	0.0258813		0	0	0	0	0		0.0571139	0	0	0.019038	0.019038		0	0.147412	0.0575361	0.0683161	0.0428943		0.0562127	0.0327003	0	0.0296377	0.0162993		0	0
chr1	75210838	75215606	Stk16	ENSMUSG00000026201	35	8.18311	6.66581	8.52925	7.79272	0.572248		67.4492	46.2437	14.314	42.669	15.4426		78.1043	55.0495	46.5632	59.9057	9.42332		36.7061	42.7253	32.2759	37.2358	3.02811		36.8099	41.2618	34.4764	37.516	1.99035		57.4579	40.3541	30.2064	42.6728	7.95178		32.3785	39.7635	35.647	35.9297	2.13655		47.6929	40.0198
chr1	75214974	75219253	Tuba4a	ENSMUSG00000026202	21	10.5211	6.05982	12.7939	9.79161	1.97788		61.4927	49.1339	13.7176	41.4481	14.3169		45.5034	37.4243	36.2793	39.7357	2.90273		23.7355	27.0914	19.3172	23.3814	2.25117		22.3601	23.9171	21.87	22.7157	0.61714		31.0314	25.5023	18.5842	25.0393	3.60066		17.5103	25.7024	17.9242	20.379	2.66441		27.9803	22.458
chr1	75220095	75232093	A630095N17Rik	ENSMUSG00000096094	61	5.84508	3.63589	4.26462	4.58186	0.657166		5.78136	11.3386	12.5248	9.88158	2.07851		13.7397	14.2088	11.9979	13.3155	0.672562		15.275	12.4169	15.5343	14.4087	0.998727		17.3626	14.7812	15.5466	15.8968	0.765499		15.7231	15.4046	13.8662	14.998	0.57331		16.386	17.1022	14.7522	16.0802	0.695421		18.5779	18.6173
chr1	75236465	75244804	Dnajb2	ENSMUSG00000026203	50	43.2536	33.935	13.86	30.3495	8.6725		36.4401	30.6809	15.5069	27.5426	6.2433		26.3959	26.8648	24.6385	25.9664	0.677595		21.2994	22.4068	24.0258	22.5773	0.791653		21.5891	24.2444	21.1047	22.3127	0.975903		25.6797	23.4386	19.102	22.7401	1.93068		23.6937	24.8195	26.987	25.1667	0.966417		26.2943	29.5824
chr1	75247041	75264208	Ptprn	ENSMUSG00000026204	90	21.0423	17.5735	9.5954	16.0704	3.38881		35.5641	22.6772	20.2782	26.1732	4.74627		24.9678	20.1098	22.139	22.4055	1.40871		17.316	18.8511	19.116	18.4277	0.56107		16.4488	17.5083	20.0575	18.0049	1.07093		20.494	17.8737	16.1676	18.1785	1.25817		19.9274	17.9525	17.9242	18.6013	0.66308		18.9669	17.0341
chr1	75272199	75278415	Resp18	ENSMUSG00000033061	30	2.33803	1.81795	1.06616	1.74071	0.369184		2.97828	2.44558	2.98209	2.80198	0.178205		1.72361	2.32931	3.1423	2.39841	0.410995		2.33734	3.38642	3.34027	3.02134	0.342262		2.42734	1.88174	2.25547	2.18818	0.161056		2.82104	2.50601	2.93434	2.7538	0.128138		1.96744	2.12552	3.12163	2.40486	0.361275		2.17228	1.75911
chr1	75307896	75317637	Dnpep	ENSMUSG00000026209	57	24.5493	35.753	26.6539	28.9854	3.43789		44.499	35.7944	27.4353	35.9095	4.9262		49.8863	47.2075	33.137	43.4103	5.1945		33.7432	36.5733	31.9137	34.0768	1.35543		30.813	31.1714	32.1404	31.3749	0.396477		42.8134	32.7255	26.0063	33.8484	4.88416		29.7646	33.5832	32.1225	31.8235	1.11242		38.3229	34.42
chr1	75360329	75368579	Des	ENSMUSG00000026208	51	0	12.7256	3.19847	5.30803	3.822		5.25578	4.22418	13.1212	7.53372	2.80957		2.85627	3.41633	3.42797	3.23352	0.188655		2.96282	3.66862	4.74882	3.79342	0.519336		4.02653	2.94533	4.55121	3.84102	0.472766		3.40184	4.1644	6.04129	4.53584	0.784252		5.00293	3.98943	4.88384	4.6254	0.319836		3.63127	3.95801
chr1	75368212	75375012	Gm15179	ENSMUSG00000085653	34	7.01409	12.7256	12.7939	10.8445	1.91532		10.3364	6.89209	11.9284	9.71894	1.48627		5.41707	7.45381	6.35602	6.40897	0.588551		5.06972	5.41827	5.63419	5.37406	0.164443		4.36921	4.44526	5.43728	4.75059	0.344049		6.01545	5.93335	5.40839	5.78573	0.190151		5.05914	4.51264	4.93418	4.83532	0.165325		5.25238	4.39778
chr1	75375297	75432320	Speg	ENSMUSG00000026207	364	147.296	156.343	63.9694	122.536	29.3997		47.8276	37.1283	94.2341	59.73	17.5263		21.9638	25.2342	25.5669	24.255	1.14963		18.8962	20.4878	23.0197	20.8013	1.20062		17.1056	15.9538	21.6283	18.2293	1.73174		15.4742	19.827	23.7049	19.6687	2.3773		22.991	17.233	22.5059	20.91	1.8438		19.9072	18.6759
chr1	75392131	75396363	Gm15178	ENSMUSG00000086053	25	2.33803	0.605982	0	0.981337	0.700539		0.700771	0.666976	2.98209	1.44995	0.766135		0.24623	0.621151	0.571328	0.47957	0.117553		0.362123	0.733725	0.442687	0.512845	0.112862		0.228456	0.35453	0.483314	0.355433	0.0735726		0.207429	0.405384	1.32333	0.645381	0.343757		0.646446	0.327003	0.604186	0.525878	0.100183		0.745708	0.117274
chr1	75435930	75443179	Gmppa	ENSMUSG00000033021	42	10.5211	18.1795	4.26462	10.9884	4.02366		15.2418	9.78232	12.5248	12.5163	1.57601		18.8613	11.8019	12.6406	14.4346	2.22654		12.5755	11.1752	13.5221	12.4243	0.681693		11.7084	10.4995	12.7675	11.6585	0.655191		13.2755	15.0361	10.4716	12.9277	1.32908		15.1212	13.1128	13.0403	13.7581	0.681868		11.3802	12.8415
chr1	75450436	75474343	Asic4	ENSMUSG00000033007	120	17.5352	27.8752	12.7939	19.4014	4.45247		11.2123	5.78046	19.6818	12.2249	4.04478		5.76179	7.76438	11.0695	8.19855	1.5475		6.97909	7.95809	10.4635	8.46689	1.03754		8.45286	7.41786	8.45799	8.10957	0.34586		5.80802	9.13956	10.6442	8.53059	1.4289		9.7248	5.62445	10.6739	8.6744	1.54939		7.23013	9.35262
chr1	75474569	75479471	Chpf	ENSMUSG00000032997	35	58.4508	17.5735	29.8524	35.2922	12.1097		8.05887	5.11348	17.8926	10.355	3.86351		2.01909	2.87282	3.49938	2.7971	0.428998		2.1069	2.14473	3.34027	2.53063	0.404966		2.39878	1.77265	2.65823	2.27655	0.262848		1.90835	1.87951	3.73985	2.50923	0.615362		3.00738	1.83122	2.51744	2.45201	0.341102		3.0801	1.75911
chr1	75479310	75506452	Obsl1	ENSMUSG00000026211	158	52.6057	84.2316	29.8524	55.5632	15.7674		23.651	17.5637	42.3457	27.8535	7.45615		10.8341	9.47255	14.1404	11.4824	1.38591		8.82262	10.9494	10.5037	10.0919	0.647564		8.25296	7.99056	9.50517	8.5829	0.467318		10.0396	10.1346	12.3127	10.829	0.742386		9.41563	7.42296	12.9396	9.92608	1.61285		8.10552	8.00397
chr1	75479532	75485705	Tmem198	ENSMUSG00000051703	26	7.01409	13.9376	6.39694	9.11621	2.41727		3.67905	3.33488	7.75344	4.92246	1.41897		1.47738	2.40696	3.78505	2.55646	0.670346		2.46902	2.42694	2.21343	2.3698	0.0791194		2.31311	2.39989	2.33602	2.34968	0.0259656		2.24024	2.50601	3.16448	2.63691	0.274718		2.86685	0.784807	3.17198	2.27454	0.750058		2.46408	2.02298
chr1	75507077	75510366	Inha	ENSMUSG00000032968	22	5.84508	11.5137	2.13231	6.49702	2.72771		1.75193	3.77953	5.96419	3.83188	1.21626		0.738691	1.08701	1.07124	0.965648	0.11357		0.658405	0.677284	1.12684	0.820843	0.153095		0.599696	0.736331	0.644419	0.660149	0.0402197		1.12012	0.552796	1.15072	0.941212	0.194409		0.674552	1.17721	1.20837	1.02004	0.17298		0.583598	0.703645
chr1	75514107	75514283	Gm15181	ENSMUSG00000082745	2	0	0.605982	0	0.201994	0.201994		0	0	0	0	0		0	0.465863	0.071416	0.179093	0.14486		0	0	0.241465	0.0804885	0.0804885		0.028557	0	0	0.00951899	0.00951899		0	0	0.172608	0.0575361	0.0575361		0.0281064	0.0981008	0	0.0420691	0.0291671		0	0
chr1	75521529	75537335	Stk11ip	ENSMUSG00000026213	94	25.7183	37.5709	15.9923	26.4272	6.23927		12.2635	14.0065	23.8567	16.7089	3.60916		6.3035	5.51271	6.42744	6.08122	0.286495		5.8598	7.11148	7.04274	6.67134	0.406255		6.71089	6.38154	6.68584	6.59276	0.105856		5.43464	5.89649	8.40027	6.57714	0.921265		6.80174	6.18035	8.05581	7.01263	0.551572		6.03051	6.12758
chr1	75542211	75542558	Gm15183	ENSMUSG00000082059	2	0	0	0	0	0		0	0	0	0	0		0	0	0.071416	0.0238053	0.0238053		0	0	0	0	0		0	0	0	0	0		0	0	0.0575361	0.0191787	0.0191787		0.0281064	0	0.0503488	0.0261517	0.0145673		0.0648442	0
chr1	75546266	75562172	Slc4a3	ENSMUSG00000006576	113	135.606	106.047	101.285	114.312	10.735		28.0308	19.787	44.7314	30.8497	7.33748		4.82612	10.9478	7.92717	7.90036	1.76722		4.34547	5.19251	6.15737	5.23178	0.523418		4.1122	4.36344	6.84695	5.10753	0.872727		5.01979	6.33873	6.73172	6.03008	0.517729		5.36831	4.70884	6.34395	5.4737	0.474948		5.93324	5.18938
chr1	75568083	75568574	Gm15180	ENSMUSG00000083244	0	0	0	0	0	0		0	0	0	0	0		0	0	0	0	0		0	0	0	0	0		0	0	0	0	0		0	0	0	0	0		0	0	0	0	0		0	0
chr1	75624654	75626329	Gm15182	ENSMUSG00000082528	0	0	0	0	0	0		0	0	0.596419	0.198806	0.198806		0	0	0	0	0		0	0	0	0	0		0	0.0272715	0	0.00909051	0.00909051		0	0	0	0	0		0	0	0	0	0		0	0
chr1	75636390	75637179	Gm5257	ENSMUSG00000082012	5	0	1.21196	1.06616	0.759374	0.382013		0.525578	0.222325	0	0.249301	0.15232		1.23115	0.388219	0.71416	0.777844	0.245408		0.197521	0.451523	0.402442	0.350496	0.0777882		0.828152	0.818146	0.322209	0.656169	0.167005		0.788231	0.552796	0.690433	0.677153	0.0682877		0.505914	0.359703	0.654535	0.506717	0.0851115		1.00508	0.82092
chr1	76509560	76509643	mmu-mir-6343	ENSMUSG00000098611	0	0	0	0	0	0		0	0	0	0	0		0	0	0	0	0		0	0	0	0	0		0	0	0	0	0		0	0	0	0	0		0	0	0	0	0		0	0
chr1	77144753	77144846	Gm25974	ENSMUSG00000089326	2	0	0	0	0	0		0	0	0	0	0		0	0	0	0	0		0	0.0564404	0.120733	0.0590577	0.0348771		0.0571139	0.136358	0.120828	0.104767	0.0242444		0.165943	0.0368531	0.115072	0.105956	0.0375429		0.112425	0	0.201395	0.104607	0.0582691		0.129688	0
chr1	77367185	77515088	Epha4	ENSMUSG00000026235	451	17.5352	48.4786	33.0508	33.0216	8.93259		20.8479	36.4614	43.5386	33.6159	6.70294		28.3165	30.9022	53.562	37.5936	8.01902		44.0802	40.0727	48.3736	44.1755	2.39674		46.148	36.7348	48.8147	43.8992	3.66399		35.097	43.4129	58.3991	45.6364	6.81799		49.945	49.639	54.6788	51.4209	1.63133		42.4405	42.0135
chr1	77496653	77496768	mmu-mir-6352	ENSMUSG00000099141	0	0	0	0	0	0		0	0	0	0	0		0	0	0	0	0		0	0	0	0	0		0	0	0	0	0		0	0	0	0	0		0	0	0	0	0		0	0
chr1	77898283	77898446	Gm26263	ENSMUSG00000065215	2	0	0	1.06616	0.355385	0.355385		0	0	0	0	0		0	0	0.071416	0.0238053	0.0238053		0	0	0	0	0		0	0	0	0	0		0	0	0	0	0		0	0	0	0	0		0.0324221	0
chr1	78101267	78197134	Pax3	ENSMUSG00000004872	271	25.7183	12.1196	24.5216	20.7865	4.34719		9.46041	15.7851	23.2603	16.1686	3.9883		9.94771	11.5689	18.1397	13.2188	2.50456		18.4683	16.5935	21.4904	18.8507	1.42651		20.561	17.5901	20.9033	19.6848	1.052		13.2755	17.6158	22.1514	17.6809	2.56247		20.4895	17.3311	22.8584	20.2263	1.60099		15.595	15.8907
chr1	78310346	78420286	Sgpp2	ENSMUSG00000032908	386	45.5916	35.753	47.977	43.1072	3.74104		130.168	136.508	77.5344	114.737	18.691		156.159	162.897	155.687	158.248	2.32855		156.47	161.194	149.024	155.563	3.54212		160.404	156.948	153.331	156.894	2.042		166.898	165.212	145.279	159.129	6.9425		155.231	156.111	137.503	149.615	6.06153		159.906	160.167
chr1	78417958	78488859	Farsb	ENSMUSG00000026245	219	7.01409	14.5436	33.0508	18.2028	7.73565		42.2215	43.3534	24.4532	36.676	6.12016		39.2984	46.8969	62.7747	49.6566	6.91607		54.6147	52.8282	58.1127	55.1852	1.55195		59.4556	57.5429	60.5754	59.1913	0.885304		51.6084	57.7856	64.0952	57.8297	3.6047		64.5322	58.2065	60.8717	61.2035	1.83359		58.9434	60.103
chr1	78497806	78511963	BC035947	ENSMUSG00000090486	60	40.9155	30.2991	30.9185	34.0444	3.44022		20.8479	15.1181	23.2603	19.7421	2.4146		8.07636	10.3266	11.4266	9.94318	0.98594		9.84315	10.7237	9.17569	9.91417	0.448272		9.82359	8.64507	10.4315	9.6334	0.524399		7.96528	10.6137	10.0688	9.54926	0.807458		10.9615	7.22676	9.86837	9.3522	1.10858		7.68404	5.80507
chr1	78510991	78538173	Mogat1	ENSMUSG00000012187	94	8.18311	14.5436	5.33078	9.35249	2.72302		11.0371	12.4502	13.1212	12.2029	0.614199		9.89846	15.4511	16.14	13.8299	1.97574		14.9458	14.5052	14.8904	14.7804	0.138563		16.0776	14.3994	14.7411	15.0727	0.51204		13.4414	14.3727	15.995	14.603	0.74611		15.8801	11.9683	14.6012	14.1498	1.15156		13.8767	13.5452
chr1	78657825	78706987	Acsl3	ENSMUSG00000032883	183	23.3803	16.9675	8.52925	16.2924	4.3004		31.8851	32.9042	31.6102	32.1331	0.393592		47.9164	52.5649	61.7748	54.0854	4.07217		58.8614	44.7572	58.2334	53.9507	4.60031		63.0538	56.4248	60.817	60.0985	1.94705		56.6282	59.0755	56.1552	57.2863	0.904954		65.2067	68.0166	64.4968	65.9067	1.07465		61.4399	67.9311
chr1	78658038	78667588	Utp14b	ENSMUSG00000079470	32	10.5211	3.02991	5.33078	6.29394	2.2155		12.0883	12.2279	6.5606	10.2923	1.86627		15.3155	13.9759	19.2109	16.1674	1.5701		18.5341	13.8843	16.3392	16.2525	1.34297		17.1913	15.5993	17.7215	16.8374	0.637671		20.4525	18.316	11.91	16.8928	2.56663		18.5783	18.3776	17.8235	18.2598	0.225714		16.9568	19.2916
chr1	78816949	78820024	Kcne4	ENSMUSG00000047330	15	0	3.02991	0	1.00997	1.00997		0.700771	0.444651	1.19284	0.77942	0.219533		0.196984	0.698794	1.07124	0.655673	0.253295		0.559644	0.338642	0.563419	0.487235	0.0743045		0.713924	0.436344	0.765247	0.638505	0.10216		0.788231	0.921327	1.09319	0.934248	0.0882696		0.786978	1.56961	1.30907	1.22189	0.230094		0.77813	0.61569
chr1	78967637	78968079	Gm5830	ENSMUSG00000072978	0	0	0	0	0	0		0	0	0	0	0		0	0	0	0	0		0	0	0	0	0		0	0	0	0	0		0	0	0	0	0		0	0	0	0	0		0	0
chr1	79045608	79045701	AC166333.1	ENSMUSG00000098911	0	0	0	0	0	0		0	0	0	0	0		0	0	0	0	0		0	0	0	0	0		0	0	0	0	0		0	0	0	0	0		0	0	0	0	0		0	0
chr1	79434669	79440090	Scg2	ENSMUSG00000050711	16	1.16902	0.605982	0	0.591666	0.337541		1.22635	0.666976	0.596419	0.829915	0.199261		0.738691	1.00937	1.92823	1.22543	0.359983		0.888846	1.18525	1.20733	1.09381	0.102678		1.57063	1.30903	1.57077	1.48348	0.0872227		0.705259	1.69524	1.09319	1.16456	0.288003		1.51774	0.981008	0.956628	1.15179	0.18311		0.972663	1.29002
chr1	79513739	79513864	Gm24160	ENSMUSG00000077782	0	0	0	0	0	0		0	0	0	0	0		0	0	0	0	0		0	0	0	0	0		0	0	0	0	0		0	0	0	0	0		0	0	0	0	0		0	0
chr1	79606876	79671972	Ap1s3	ENSMUSG00000054702	171	33.9014	16.3615	20.257	23.5066	5.31766		48.3532	51.8018	26.8388	42.3313	7.80993		75.4943	65.6867	53.1335	64.7715	6.4712		48.5244	58.7544	48.8163	52.0317	3.36241		49.4035	46.8252	48.4119	48.2136	0.750878		50.6542	48.904	46.8919	48.8167	1.08696		48.5116	51.3067	42.4441	47.4208	2.61592		51.8754	51.7179
chr1	79702262	79776143	Wdfy1	ENSMUSG00000073643	230	23.3803	38.1769	39.4478	33.6683	5.15708		63.0694	54.9144	35.7851	51.2563	8.08587		54.5154	51.3226	52.9907	52.9429	0.922005		53.0016	58.3593	52.559	54.64	1.86407		50.2888	52.525	52.9229	51.9122	0.819793		52.4796	53.3264	49.8838	51.8966	1.03567		49.6077	50.2276	42.1923	47.3425	2.58133		52.7183	48.9913
chr1	79776018	79781445	Mrpl44	ENSMUSG00000026248	14	1.16902	1.21196	1.06616	1.14905	0.0432594		4.7302	2.89023	1.19284	2.93776	1.02143		3.34873	2.87282	3.42797	3.21651	0.173358		3.39078	4.34591	3.54149	3.75939	0.296466		4.74046	3.68166	3.34292	3.92168	0.420905		3.11144	4.34866	4.89057	4.11689	0.526502		3.85057	3.92403	3.97756	3.91739	0.0368081		2.95041	3.84073
chr1	79794197	79858696	Serpine2	ENSMUSG00000026249	236	18.7042	18.7855	12.7939	16.7612	1.9838		5.43098	12.2279	32.803	16.8206	8.22855		3.84119	7.53145	9.06983	6.81416	1.5514		8.7897	8.86114	10.1013	9.25071	0.425794		8.48142	6.7088	8.13579	7.77533	0.542522		6.51328	8.29194	10.6442	8.48313	1.19631		7.33576	6.04955	9.61662	7.66731	1.04298		6.64653	5.71712
chr1	79922536	79923426	Gm5529	ENSMUSG00000067106	4	0	0	0	0	0		0.350385	0.444651	0.596419	0.463818	0.0716673		0.492461	0.465863	0.35708	0.438468	0.041412		0.0329202	0.112881	0.28171	0.142504	0.0733307		0.257013	0.109086	0.161105	0.175734	0.0433247		0.207429	0.221118	0.230144	0.219564	0.0066032		0.140532	0.163501	0.201395	0.168476	0.017745		0.0972663	0.322504
chr1	80135466	80135572	Gm23934	ENSMUSG00000096297	0	0	0	0	0	0		0	0	0	0	0		0	0	0	0	0		0	0	0	0	0		0	0	0	0	0		0	0	0	0	0		0	0	0	0	0		0	0
chr1	80198706	80218473	Fam124b	ENSMUSG00000043230	68	0	4.84786	2.13231	2.32672	1.40283		1.40154	3.77953	2.98209	2.72106	0.698764		1.57587	0.854082	1.7854	1.40512	0.282079		1.77769	1.24169	1.89148	1.63695	0.200344		1.94187	1.99082	1.65132	1.86134	0.105955		1.90835	1.62154	2.0713	1.86706	0.131467		2.24851	1.83122	2.0643	2.04801	0.120737		1.9129	2.28685
chr1	80264923	80340480	Cul3	ENSMUSG00000004364	119	4.67606	3.02991	8.52925	5.41174	1.62958		25.9285	30.6809	3.57851	20.0626	8.35546		40.2341	52.7202	45.3492	46.1011	3.62399		50.6972	55.5937	50.587	52.2926	1.65086		48.4612	48.9797	53.1243	50.1884	1.47556		49.1607	49.9359	40.2753	46.4573	3.09911		48.2305	54.5441	40.7825	47.8524	3.9771		52.8804	49.1965
chr1	80383104	80385188	Gm6189	ENSMUSG00000090637	7	0	0.605982	0	0.201994	0.201994		1.40154	0.444651	0.596419	0.814204	0.296919		0	0.0776438	0.214248	0.0972973	0.0626239		0.197521	0.169321	0.321954	0.229599	0.0468896		0.0571139	0	0.161105	0.0727395	0.0471586		0	0	0.115072	0.0383574	0.0383574		0.112425	0	0.0503488	0.0542581	0.0325132		0.0324221	0.0879557
chr1	80501073	80758553	Dock10	ENSMUSG00000038608	562	36.2395	27.8752	58.6386	40.9177	9.18352		12.0883	17.1191	42.3457	23.851	9.36069		4.57989	7.53145	9.56974	7.22703	1.44847		7.47289	8.91758	8.33056	8.24034	0.419476		6.82511	6.46335	6.28308	6.52385	0.159368		5.8495	6.81782	8.68795	7.11842	0.83306		6.68931	7.16136	7.30058	7.05042	0.184971		6.1602	7.53487
chr1	81076950	81341764	Nyap2	ENSMUSG00000054976	482	26.8873	10.3017	36.2493	24.4795	7.58657		7.00771	15.1181	20.2782	14.1347	3.8623		8.47033	5.82329	8.85558	7.7164	0.953067		7.50581	6.26488	8.0086	7.25977	0.518185		6.82511	7.79966	6.04142	6.88873	0.508554		5.60059	6.52299	6.50158	6.20839	0.303962		6.43635	6.14765	6.74674	6.44358	0.17298		6.03051	6.68463
chr1	81741985	81742969	Gm5530	ENSMUSG00000087008	14	3.50705	0.605982	0	1.37101	1.08225		0	0	0.596419	0.198806	0.198806		0.0492461	0.310575	0.214248	0.191356	0.0763026		0.362123	0.169321	0.241465	0.257636	0.0562413		0.171342	0.136358	0.281933	0.196544	0.0438726		0.414858	0.294825	0.28768	0.332454	0.0412535		0.112425	0.294302	0.151046	0.185925	0.0553239		0.291799	0.439778
chr1	82131916	82132019	mmu-mir-6344	ENSMUSG00000098797	0	0	0	0	0	0		0	0	0	0	0		0	0	0	0	0		0	0	0	0	0		0	0	0	0	0		0	0	0	0	0		0	0	0	0	0		0	0
chr1	82233101	82291416	Irs1	ENSMUSG00000055980	162	17.5352	24.8453	33.0508	25.1438	4.48146		16.6433	14.6735	26.8388	19.3852	3.76995		7.83013	13.5877	20.0679	13.8286	3.53479		12.3122	13.207	16.8623	14.1272	1.39176		12.9649	12.654	15.2244	13.6144	0.809975		11.782	11.9035	17.0307	13.5721	1.72966		12.5916	13.1455	16.5648	14.1006	1.24239		11.1532	12.2845
chr1	82233112	82235933	Gm9747	ENSMUSG00000022591	10	0	0	0	0	0		0	0.889302	0.596419	0.49524	0.261656		0.984922	2.32931	1.3569	1.55705	0.400787		1.11929	1.35457	1.44879	1.30755	0.0979819		0.771038	1.30903	1.49022	1.1901	0.215959		1.24458	1.14245	1.49594	1.29432	0.105032		1.09615	1.20991	1.05733	1.12113	0.0457841		0.907819	1.37797
chr1	82316452	82445366	Rhbdd1	ENSMUSG00000026142	403	31.5634	32.1171	28.7862	30.8222	1.03048		20.1472	25.3451	35.7851	27.0925	4.59805		25.1155	25.8554	32.2086	27.7265	2.25121		37.0353	40.6371	41.7333	39.8019	1.41903		35.5249	37.9074	36.6916	36.708	0.687837		31.1144	36.7794	48.3878	38.7605	5.08386		39.1521	32.7984	41.5378	37.8294	2.60809		33.8811	34.0388
chr1	82396697	82396817	Gm22112	ENSMUSG00000096779	0	0	0	0	0	0		0	0	0	0	0		0	0	0	0	0		0	0	0	0	0		0	0	0	0	0		0	0	0	0	0		0	0	0	0	0		0	0
chr1	82452558	82586849	Col4a4	ENSMUSG00000067158	586	57.2817	77.5657	82.094	72.3138	7.62888		20.6727	31.7925	79.3237	43.9296	17.9858		6.00802	11.8795	14.6403	10.8426	2.54528		11.6208	15.0696	14.4879	13.7261	1.06594		10.9659	9.49049	11.8815	10.7793	0.696492		7.67488	10.1714	17.2033	11.6832	2.85258		10.5118	9.54848	15.5578	11.8727	1.86342		10.3102	8.8542
chr1	82586921	82722059	Col4a3	ENSMUSG00000079465	537	90.0142	64.2341	74.6309	76.2931	7.48831		20.4976	34.4604	73.3595	42.7725	15.8157		12.6562	17.9357	23.353	17.9817	3.08798		21.2006	20.9394	23.2612	21.8004	0.734273		21.2464	18.7628	21.588	20.5324	0.890276		14.7275	20.306	30.6667	21.9001	4.66979		22.5694	19.4567	25.98	22.6687	1.88378		18.8372	19.9659
chr1	82635013	82635110	n-R5s213	ENSMUSG00000065055	2	1.16902	0	0	0.389672	0.389672		0.175193	0.222325	1.19284	0.530118	0.331639		0.147738	0.232931	0.071416	0.150695	0.0466489		0.0329202	0	0.0804885	0.0378029	0.0233629		0.028557	0	0	0.00951899	0.00951899		0	0	0.115072	0.0383574	0.0383574		0	0	0	0	0		0	0
chr1	82691928	82725117	C430014B12Rik	ENSMUSG00000097564	134	9.35212	18.7855	11.7277	13.2884	2.83277		6.48213	10.227	16.1033	10.9375	2.80002		4.43215	4.50334	7.92717	5.62089	1.15333		8.26298	8.52249	9.85984	8.88177	0.494739		9.25246	7.14514	8.7802	8.3926	0.638454		6.22288	8.14453	13.4059	9.25777	2.14697		8.57244	6.44195	10.4222	8.47887	1.14995		7.65161	6.56736
chr1	82724890	82752394	Mff	ENSMUSG00000026150	54	0	1.21196	5.33078	2.18092	1.61333		17.5193	12.4502	4.77135	11.5803	3.70563		16.5959	20.9638	18.9967	18.8521	1.26297		22.5174	22.689	24.227	23.1445	0.543527		22.4172	22.2808	23.2393	22.6458	0.299373		22.112	22.0381	21.3459	21.832	0.243985		21.1922	19.2278	14.7522	18.3907	1.90559		18.5779	16.7702
chr1	82756649	82768461	Tm4sf20	ENSMUSG00000026149	40	4.67606	4.24188	2.13231	3.68342	0.785615		112.299	110.496	16.1033	79.6325	31.7689		88.6922	71.1218	53.8477	71.2205	10.0589		38.5825	50.1755	32.5173	40.4251	5.18005		37.0098	33.0258	36.3694	35.4683	1.23517		50.1564	36.4108	30.6667	39.078	5.78206		27.0102	30.7056	27.2387	28.3182	1.19552		39.1335	35.2995
chr1	82839446	82839498	Gm22396	ENSMUSG00000093782	0	0	0	0	0	0		0	0	0	0	0		0	0	0	0	0		0	0	0	0	0		0	0	0	0	0		0	0	0	0	0		0	0	0	0	0		0	0
chr1	82839483	82896275	Agfg1	ENSMUSG00000026159	141	11.6902	11.5137	24.5216	15.9085	4.30686		38.192	31.5702	13.1212	27.6278	7.50096		53.4813	65.9973	50.5625	56.6803	4.73404		56.129	61.1249	58.5554	58.6031	1.44239		58.0277	56.3157	59.649	57.9975	0.962357		52.687	55.5744	46.0864	51.4493	2.80801		52.8962	51.1759	45.8174	49.9632	2.13153		53.9179	51.5127
chr1	83012523	83038448	Slc19a3	ENSMUSG00000038496	67	11.6902	6.66581	5.33078	7.89558	1.93603		31.0091	30.2363	10.7355	23.9936	6.6328		28.809	33.4645	23.8529	28.7088	2.77507		26.0728	32.0581	23.5429	27.2246	2.5247		21.7033	23.6717	23.2796	22.8849	0.601532		23.6469	23.5123	21.6911	22.9501	0.630696		19.6463	22.4978	19.3843	20.5095	0.997031		29.6986	23.6601
chr1	83116766	83119167	Ccl20	ENSMUSG00000026166	3	0	0	0	0	0		1.57673	3.77953	1.78926	2.38184	0.701533		0.689445	1.63052	1.64257	1.32084	0.315719		1.02053	1.86253	0.885373	1.25614	0.305694		0.94238	0.681788	0.886076	0.836748	0.0791663		1.61795	0.95818	1.84115	1.47243	0.265074		0.534021	0.555905	0.704883	0.59827	0.0536799		0.875397	0.557053
chr1	83159752	83210574	Daw1	ENSMUSG00000053161	126	4.67606	15.1496	6.39694	8.74085	3.24263		7.00771	9.33767	14.9105	10.4186	2.34448		12.7547	12.0348	11.9265	12.2387	0.259923		13.3327	14.5616	14.3269	14.0738	0.376669		14.1071	12.9267	14.6202	13.8847	0.501375		13.6903	15.1098	16.6855	15.1619	0.865014		15.4866	12.3934	15.9606	14.6135	1.11846		13.1958	12.607
chr1	83216671	83216791	n-R5s214	ENSMUSG00000084443	0	0	0	0	0	0		0	0	0.596419	0.198806	0.198806		0	0	0	0	0		0	0	0.0402442	0.0134147	0.0134147		0	0	0	0	0		0.207429	0	0	0.0691431	0.0691431		0.0562127	0.196202	0	0.0841381	0.0583342		0	0
chr1	83254139	83408200	Sphkap	ENSMUSG00000026163	365	26.8873	13.9376	35.1831	25.336	6.18192		4.9054	12.4502	18.489	11.9482	3.92927		2.90552	7.6091	8.78417	6.43293	1.79603		5.79396	5.02319	5.67444	5.4972	0.239501		4.9118	5.01796	5.03452	4.98809	0.0384463		3.94115	5.60167	8.34273	5.96185	1.28333		4.24406	4.64344	5.94116	4.94289	0.512279		4.60394	4.07528
chr1	83314513	83315300	Gm6374	ENSMUSG00000079140	3	0	0	0	0	0		0	0	0	0	0		0	0	0.071416	0.0238053	0.0238053		0.0329202	0	0.0402442	0.0243882	0.012376		0.028557	0	0	0.00951899	0.00951899		0	0	0	0	0		0	0	0	0	0		0	0
chr1	83795912	83796032	Gm25754	ENSMUSG00000094946	0	0	0	0	0	0		0	0	0	0	0		0	0	0	0	0		0	0	0	0	0		0	0	0	0	0		0	0	0	0	0		0	0	0	0	0		0	0
chr1	83921918	83922041	Gm24555	ENSMUSG00000077736	0	0	0	0	0	0		0	0	0	0	0		0	0	0	0	0		0	0	0	0	0		0	0	0	0	0		0	0	0	0	0		0	0	0	0	0		0	0
chr1	84036296	84364180	Pid1	ENSMUSG00000045658	850	45.5916	53.9324	86.3586	61.9609	12.4342		58.164	73.3674	63.2204	64.9172	4.4701		54.3184	60.6398	73.2728	62.7437	5.57185		63.7336	72.6952	69.542	68.6569	2.62457		62.4541	61.6609	65.5293	63.2148	1.1797		49.8245	67.5885	81.0683	66.1605	9.04754		61.3281	53.9555	57.9515	57.745	2.13079		60.1106	56.6728
chr1	84218849	84218961	mmu-mir-6353	ENSMUSG00000098851	2	0	0	1.06616	0.355385	0.355385		0	0	0	0	0		0	0	0.071416	0.0238053	0.0238053		0.0329202	0.0564404	0.120733	0.0700311	0.0262443		0.028557	0.0272715	0.0402762	0.0320349	0.00413731		0	0	0	0	0		0	0	0	0	0		0	0
chr1	84369841	84696221	Dner	ENSMUSG00000036766	1038	75.986	73.3239	85.2925	78.2008	3.62817		25.7533	49.3562	93.6377	56.2491	19.8973		38.4612	35.3279	48.92	40.903	4.10924		48.4915	43.3462	46.804	46.2139	1.51435		43.6636	46.8252	42.9747	44.4878	1.1855		35.8023	43.892	50.8619	43.5187	4.35134		47.6965	40.0905	45.616	44.4677	2.26948		40.2358	46.1181
chr1	84695839	84695915	Mir5126	ENSMUSG00000093254	0	0	0	0	0	0		0	0	0	0	0		0	0	0	0	0		0	0	0	0	0		0	0	0	0	0		0	0	0	0	0		0	0	0	0	0		0	0
chr1	84721189	84839304	Trip12	ENSMUSG00000026219	297	26.8873	23.0273	35.1831	28.3659	3.58612		58.6896	52.2465	25.646	45.5273	10.1132		105.288	89.5233	88.9843	94.5986	5.34703		124.801	107.632	116.024	116.152	4.95664		118.14	123.622	117.244	119.669	1.99347		114.501	115.424	93.8989	107.941	7.02621		121.701	127.4	100.396	116.499	8.21802		106.604	121.907
chr1	84839841	84900487	Fbxo36	ENSMUSG00000073633	321	23.3803	39.9948	39.4478	34.2743	5.44929		45.3749	40.0186	52.4848	45.9594	3.61055		47.1778	40.5301	50.2769	45.9949	2.87514		47.7014	47.297	50.748	48.5821	1.0892		53.7156	53.5886	48.6939	51.9994	1.65315		47.7087	48.7198	47.6974	48.042	0.338916		55.0322	52.8436	54.0243	53.9667	0.632448		46.8175	56.4089
chr1	84905898	84935125	Slc16a14	ENSMUSG00000026220	137	10.5211	16.9675	20.257	15.9152	2.85932		9.28522	12.6725	20.8746	14.2775	3.44047		9.20902	6.44444	10.3553	8.66959	1.16074		9.25059	9.3691	9.0952	9.23829	0.0793069		9.25246	10.9086	9.06214	9.74107	0.586352		8.67054	8.9553	11.0469	9.55759	0.749193		10.7928	12.3934	10.976	11.3874	0.505761		7.32739	10.8479
chr1	84963669	84964559	Gm15433	ENSMUSG00000096802	1	3.50705	0	2.13231	1.87979	1.02024		0.175193	0	1.78926	0.654816	0.56947		0	0	0	0	0		0.0329202	0.0564404	0.0402442	0.0432016	0.00694882		0.028557	0	0	0.00951899	0.00951899		0	0.0368531	0	0.0122844	0.0122844		0	0	0	0	0		0	0
chr1	84992690	85270566	C130026I21Rik	ENSMUSG00000052477	928	303.944	249.665	274.002	275.87	15.6969		81.4646	111.607	210.536	134.536	38.9834		34.9647	40.2195	42.6353	39.2732	2.26431		36.4427	43.5155	39.4796	39.8126	2.04852		34.9252	34.2258	34.3153	34.4887	0.219735		30.8655	33.2046	42.5767	35.5489	3.57818		34.1492	34.0737	39.9266	36.0498	1.93851		31.9682	34.5959
chr1	85012114	85012704	Rpl19-ps1	ENSMUSG00000064281	6	4.67606	4.24188	4.26462	4.39419	0.141089		0.875964	1.33395	2.98209	1.73067	0.639527		0.590953	1.39759	0.856992	0.948511	0.237309		0.559644	0.507963	0.684152	0.58392	0.0522896		0.713924	0.790874	0.765247	0.756682	0.0226227		0.373373	0.663355	0.517825	0.518184	0.083711		0.477808	1.27531	1.15802	0.97038	0.248603		0.940241	1.14342
chr1	85012367	85012446	AC167036.1	ENSMUSG00000098842	1	3.50705	1.81795	3.19847	2.84115	0.5193		0.350385	0.889302	2.38567	1.20845	0.608822		0.344723	0.465863	0.428496	0.413027	0.0358153		0.460883	0.338642	0.402442	0.400656	0.0352993		0.428354	0.436344	0.604142	0.489614	0.0573108		0.207429	0.368531	0.230144	0.268701	0.0503435		0.281064	0.588605	0.604186	0.491285	0.105207		0.61602	0.850238
chr1	85027954	85041958	Gm7582	ENSMUSG00000061852	55	3.50705	13.9376	6.39694	7.94719	3.10921		4.02943	6.00279	10.1391	6.72378	1.80018		2.06834	2.32931	2.57098	2.32288	0.145135		2.20566	2.42694	2.13294	2.25518	0.0884062		2.42734	2.37262	2.45685	2.41894	0.0246736		2.28172	2.3586	2.64666	2.42899	0.111073		1.99555	2.41982	2.66849	2.36129	0.196452		2.07501	2.5214
chr1	85061154	85062642	Gm2389	ENSMUSG00000089976	3	1.16902	0	0	0.389672	0.389672		0.350385	0	0	0.116795	0.116795		0.0492461	0	0.214248	0.0878313	0.0647873		0.131681	0.169321	0.201221	0.167408	0.0200973		0.171342	0.0818146	0.241657	0.164938	0.0462535		0.0829717	0.110559	0.172608	0.122046	0.0265056		0.140532	0.0654005	0.0503488	0.085427	0.0278929		0.0648442	0.117274
chr1	85083069	85109853	A530032D15Rik	ENSMUSG00000089844	88	5.84508	13.3316	21.3231	13.4999	4.46892		4.7302	12.0056	17.8926	11.5428	3.80668		2.90552	3.80455	3.64222	3.45076	0.276619		3.88459	4.00727	3.70247	3.86477	0.0885428		3.79808	4.09073	3.5443	3.81104	0.157873		2.90401	2.9851	5.40839	3.76583	0.821613		3.71004	3.95673	4.27965	3.98214	0.164923		3.56643	3.87005
chr1	85100164	85100535	Gm10553	ENSMUSG00000073631	2	0	0	0	0	0		0	0.444651	0	0.148217	0.148217		0	0	0	0	0		0	0	0	0	0		0	0	0.0402762	0.0134254	0.0134254		0	0	0	0	0		0	0	0	0	0		0	0
chr1	85105946	85114035	A530040E14Rik	ENSMUSG00000072109	33	3.50705	9.08974	8.52925	7.04201	1.77487		7.00771	5.55813	19.6818	10.7492	4.48586		1.72361	2.4846	3.21372	2.47398	0.430189		1.74477	3.04778	1.69026	2.16094	0.4437		1.77053	1.74538	2.29574	1.93722	0.179409		1.86686	1.99007	3.10695	2.32129	0.394435		1.71449	1.99472	1.91326	1.87415	0.0832243		1.52384	1.61252
chr1	85115319	85117237	Gm16038	ENSMUSG00000090128	15	2.33803	2.42393	0	1.58732	0.794047		0.350385	2.00093	4.17493	2.17541	1.10749		0.935676	0.621151	1.28549	0.947438	0.191868		0.757166	1.12881	0.764641	0.883538	0.122654		1.02805	1.06359	1.0069	1.03285	0.0165386		0.663773	0.663355	1.20826	0.845129	0.181565		1.12425	0.817507	1.05733	0.999695	0.0931206		0.907819	1.34865
chr1	85156809	85157722	Gm2635	ENSMUSG00000089763	1	0	0	0	0	0		0	0.889302	0.596419	0.49524	0.261656		0.0492461	0	0.071416	0.0402207	0.0211041		0.0329202	0.169321	0	0.0674138	0.0518323		0	0	0	0	0		0	0	0.0575361	0.0191787	0.0191787		0	0	0	0	0		0	0.0293186
chr1	85159764	85194260	Gm6264	ENSMUSG00000089716	100	8.18311	15.1496	15.9923	13.1083	2.4746		3.50385	8.22604	15.5069	9.07893	3.49112		2.21607	2.01874	2.57098	2.2686	0.161565		3.95043	4.28947	3.58174	3.94054	0.204364		3.76952	3.40894	3.70541	3.62796	0.11106		2.36469	3.6116	4.66042	3.54557	0.663542		3.71004	3.56433	4.1286	3.80099	0.16912		2.72346	3.37163
chr1	85199613	85213786	Gm7609	ENSMUSG00000079457	54	5.84508	12.1196	1.06616	6.34363	3.20059		4.9054	5.78046	9.5427	6.74285	1.42253		3.89044	2.56225	2.57098	3.00789	0.441284		2.46902	1.63677	2.17319	2.09299	0.243573		2.39878	2.37262	2.13464	2.30201	0.0840291		2.73807	2.24804	2.53159	2.5059	0.142041		2.16419	2.32172	2.31605	2.26732	0.0515905		1.81564	2.3748
chr1	85246851	85255465	Gm16028	ENSMUSG00000090252	31	5.84508	5.45384	8.52925	6.60939	0.966551		2.4527	4.89116	9.5427	5.62885	2.07968		1.96984	0.776438	1.49974	1.41534	0.347081		1.31681	1.52389	1.48904	1.44325	0.0640135		1.51352	1.47266	1.16801	1.38473	0.109001		1.49349	1.14245	1.66855	1.43483	0.154679		1.57396	1.43881	1.71186	1.57488	0.0788234		1.23204	1.5832
[truncated: 38,205 more rows]
[truncated: 3 more columns]

## Sheet: SupTable S3 ESC
Chr	Start	End	Non-induced-Avg	Induced-Avg		Non-induced-A	Non-induced-B	Non-induced-C	Induced-A	Induced-B	Induced-C
chr1	3672573	3672604	0	1.09297		0	0	0	0.797365	1.26149	1.22005
chr1	6458308	6458339	0	2.97689		0	0	0	2.59144	3.89914	2.4401
[truncated: 9,318 more rows]

## Sheet: SupTable S3 Intestine
Chr	Start	End	Non-induced-Avg	Day1-Avg	Day2-Avg	Day3-Avg	Day4-Avg	Day5-Avg	Day6-Avg	Day8-Avg		Non-induced-A	Non-induced-B	Non-induced-C	Day1-A	Day1-B	Day1-C	Day2-A	Day2-B	Day2-C	Day3-A	Day3-B	Day3-C	Day4-A	Day4-B	Day4-C	Day5-A	Day5-B	Day5-C	Day6-A	Day6-B	Day6-C	Day8-A	Day8-B	Day8-C
[truncated: 51,779 more rows]

[truncated: 4 more sheets: SupTable S4, SupTable S5 Day1_top200, SupTable S5 Day8_top200, SupTable S6]
